# Supplementary material for: A Financial Market Model Incorporating Herd Behaviour
Source: PLoS One. 2016 Mar 23;11(3):e0151790. doi: 10.1371/journal.pone.0151790 (PMC4805300; doi:10.1371/journal.pone.0151790)
Supplement: S1 Dataset — A compressed file containing log-returns computed from empirical market data for General Electric at both daily, and intraday, frequencies. Dates or timestamps are included in the files where relevant, and only non-zero returns are used. A separate file containing the implied volatility market data for SPXpm European call options, as of 25 November 2014, is included. (ZIP) [file pone.0151790.s001.zip]

Archive with 3 entries (3 files):
- GE_intraday.txt
- SPXpm_volatility.txt
- GE_daily.txt
