# Supplementary material for: A Financial Market Model Incorporating Herd Behaviour
Source: PLoS One. 2016 Mar 23;11(3):e0151790. doi: 10.1371/journal.pone.0151790 (PMC4805300; doi:10.1371/journal.pone.0151790)
Supplement: S1 Dataset — A compressed file containing log-returns computed from empirical market data for General Electric at both daily, and intraday, frequencies. Dates or timestamps are included in the files where relevant, and only non-zero returns are used. A separate file containing the implied volatility market data for SPXpm European call options, as of 25 November 2014, is included. (ZIP) [file pone.0151790.s001.zip › GE_intraday.txt]

yyyymmdd-hhmmss.000	log return
20100506-140501.449	0.0005686664924
20100506-140503.936	-0.0004549073205
20100506-140504.111	0.0003696279595
20100506-140505.732	-0.0004833871314
20100506-140508.049	0.0001137591720
20100506-140509.061	-0.0001137591720
20100506-140512.013	0.0005686664924
20100506-140513.347	0.0005683432946
20100506-140514.030	-0.0005683432946
20100506-140516.224	0.0000966411516
20100506-140518.263	-0.0000966411516
20100506-140519.559	0.0001648528124
20100506-140520.085	0.0000625232686
20100506-140521.678	-0.0001079971922
20100506-140522.043	0.0000909457793
20100506-140524.695	-0.0002103246682
20100506-140528.015	0.0005683432946
20100506-140530.127	0.0000568165677
20100506-140531.109	-0.0000568165677
20100506-140532.481	0.0005680204640
20100506-140533.213	-0.0005680204640
20100506-140534.185	-0.0005626582625
20100506-140536.720	0.0005342487680
20100506-140537.362	0.0000284094945
20100506-140538.084	-0.0002841312706
20100506-140539.183	0.0002841312706
20100506-140541.003	-0.0005683432946
20100506-140542.050	0.0001136945030
20100506-140543.725	-0.0006823609954
20100506-140544.010	0.0006823609954
20100506-140545.129	-0.0006823609954
20100506-140547.483	0.0004549590615
20100506-140548.284	0.0003979194550
20100506-140550.714	-0.0008528785165
20100506-140552.440	0.0000113764996
20100506-140555.169	0.0005572899929
20100506-140556.280	-0.0005686664924
20100506-140603.350	0.0005686664924
20100506-140605.355	0.0005683432946
20100506-140607.087	-0.0005683432946
20100506-140608.781	0.0002160085048
20100506-140609.037	0.0003523347899
20100506-140614.940	-0.0003807542959
20100506-140615.453	-0.0001875889987
20100506-140616.998	-0.0004776581196
20100506-140617.100	-0.0000910083728
20100506-140618.152	-0.0000056882983
20100506-140619.010	0.0000056882983
20100506-140621.173	0.0001535718250
20100506-140623.103	0.0004150946674
20100506-140624.043	-0.0005686664924
20100506-140628.454	-0.0005689900580
20100506-140630.085	0.0005689900580
20100506-140631.035	-0.0005177676932
20100506-140632.531	-0.0000512223648
20100506-140633.565	-0.0005693139920
20100506-140636.563	0.0005693139920
20100506-140637.143	-0.0002846164812
20100506-140638.591	-0.0002846975108
20100506-140641.162	0.0005693139920
20100506-140642.104	-0.0005123680053
20100506-140643.382	-0.0000569459867
20100506-140647.578	0.0002846975108
20100506-140648.032	-0.0001651146839
20100506-140649.442	0.0004497311651
20100506-140650.224	-0.0000227663377
20100506-140652.896	0.0000227663377
20100506-140653.694	-0.0005693139920
20100506-140655.875	0.0000056947446
20100506-140657.322	-0.0000056947446
20100506-140658.884	0.0000398625312
20100506-140659.568	-0.0000170837474
20100506-140701.060	-0.0000227787838
20100506-140702.314	0.0000854177641
20100506-140703.958	-0.0000854177641
20100506-140705.595	0.0000341679812
20100506-140706.092	-0.0000341679812
20100506-140708.831	0.0004554771201
20100506-140711.886	-0.0003985311334
20100506-140712.424	-0.0000170834555
20100506-140715.396	0.0000569437168
20100506-140716.228	-0.0000968062481
20100506-140717.183	-0.0005696382951
20100506-140719.485	0.0002848597085
20100506-140720.019	-0.0002620679455
20100506-140721.208	-0.0000227917631
20100506-140722.537	0.0008543358059
20100506-140723.008	-0.0008543358059
20100506-140725.266	0.0000227917631
20100506-140727.670	-0.0000227917631
20100506-140731.198	0.0002848597085
20100506-140733.083	-0.0002848597085
20100506-140735.337	0.0000056979895
20100506-140736.027	0.0005639403056
20100506-140738.047	-0.0005696382951
20100506-140740.007	0.0005696382951
20100506-140744.209	0.0005693139920
20100506-140747.254	-0.0005693139920
20100506-140749.256	0.0004554771201
20100506-140753.583	-0.0004554771201
20100506-140754.254	0.0001138887308
20100506-140755.166	0.0004554252612
20100506-140757.284	0.0005689900580
20100506-140801.809	0.0000455052217
20100506-140802.569	-0.0000455052217
20100506-140803.194	-0.0005689900580
20100506-140804.019	-0.0004326490714
20100506-140806.193	0.0005464729860
20100506-140809.089	-0.0006831379066
20100506-140810.973	0.0005693139920
20100506-140812.436	0.0000853691505
20100506-140813.254	-0.0000853691505
20100506-140815.003	-0.0004497311651
20100506-140816.001	0.0004497311651
20100506-140821.010	-0.0005693139920
20100506-140825.545	0.0004554771201
20100506-140827.236	-0.0003643650979
20100506-140829.455	-0.0000683332385
20100506-140830.488	0.0005408436724
20100506-140832.253	-0.0005636224562
20100506-140833.540	0.0002846975108
20100506-140834.013	-0.0002846975108
20100506-140835.677	-0.0004499873339
20100506-140836.616	0.0004499873339
20100506-140837.804	-0.0005696382951
20100506-140841.236	-0.0005699629678
20100506-140842.112	0.0005414725335
20100506-140843.251	-0.0005243689169
20100506-140844.062	0.0000399073010
20100506-140845.001	-0.0000570109176
20100506-140847.894	0.0005699629678
20100506-140849.278	-0.0005699629678
20100506-140856.560	0.0002850220911
20100506-140857.111	-0.0002337121190
20100506-140858.002	-0.0000513099721
20100506-140901.377	-0.0005645835206
20100506-140902.736	0.0008496056117
20100506-140903.000	-0.0008553101020
20100506-140906.031	0.0002851846590
20100506-140908.478	-0.0008557980839
20100506-140912.143	0.0002853474124
20100506-140913.291	0.0002852660125
20100506-140914.459	-0.0002852660125
20100506-140915.332	-0.0001711986765
20100506-140916.125	0.0003423680490
20100506-140917.076	-0.0004565167849
20100506-140919.262	0.0000513685436
20100506-140920.369	0.0000684872871
20100506-140922.075	0.0000970156282
20100506-140923.225	0.0003537419660
20100506-140925.750	-0.0005706134249
20100506-140927.284	0.0005706134249
20100506-140928.014	0.0005702880109
20100506-140929.474	-0.0005702880109
20100506-140933.456	-0.0002852660125
20100506-140934.195	0.0002852660125
20100506-140936.610	0.0000057044903
20100506-140937.890	-0.0000057044903
20100506-140938.465	0.0005702880109
20100506-140940.197	-0.0005702880109
20100506-140941.400	0.0000285221260
20100506-140943.286	0.0000855614974
20100506-140944.286	0.0004562043875
20100506-140948.530	-0.0000228052771
20100506-140949.006	-0.0005474827338
20100506-140950.208	0.0001254912700
20100506-140951.261	0.0004447967409
20100506-140953.235	-0.0005702880109
20100506-140954.788	0.0005303784346
20100506-140956.990	-0.0005075606687
20100506-140959.845	0.0002623668931
20100506-141000.183	0.0002794020814
20100506-141001.017	-0.0001368402449
20100506-141002.467	-0.0001425618364
20100506-141003.295	-0.0001425821632
20100506-141004.142	0.0004276855151
20100506-141005.354	-0.0005474702450
20100506-141006.029	0.0005474702450
20100506-141007.513	0.0005699629678
20100506-141009.747	-0.0000398868354
20100506-141011.170	-0.0002450540413
20100506-141012.588	-0.0002850220911
20100506-141015.265	-0.0005702880109
20100506-141016.021	0.0005702880109
20100506-141019.537	0.0001140185852
20100506-141020.763	0.0000114011435
20100506-141021.391	-0.0001254197287
20100506-141022.351	0.0001140185852
20100506-141023.179	-0.0001140185852
20100506-141025.262	-0.0005645835206
20100506-141027.367	0.0005645835206
20100506-141030.816	0.0005699629678
20100506-141033.277	-0.0005699629678
20100506-141034.242	0.0000057012380
20100506-141035.992	-0.0000057012380
20100506-141043.225	-0.0005702880109
20100506-141044.053	0.0001426024958
20100506-141045.227	-0.0001426024958
20100506-141048.377	0.0001368987864
20100506-141049.331	-0.0001368987864
20100506-141055.022	0.0000627476035
20100506-141056.758	-0.0000627476035
20100506-141100.025	-0.0004507575942
20100506-141101.016	0.0004507575942
20100506-141102.194	0.0005702880109
20100506-141103.022	-0.0003421337776
20100506-141104.165	0.0003421337776
20100506-141105.155	-0.0005702880109
20100506-141106.118	0.0005702880109
20100506-141107.794	-0.0005702880109
20100506-141108.263	0.0002851846590
20100506-141109.024	-0.0002851846590
20100506-141110.176	-0.0005649056786
20100506-141111.185	0.0005649056786
20100506-141114.362	0.0005702880109
20100506-141115.153	-0.0004105745821
20100506-141116.203	-0.0001597134288
20100506-141123.389	0.0001197874630
20100506-141124.231	-0.0001197874630
20100506-141127.245	-0.0005706134249
20100506-141133.051	-0.0005709392105
20100506-141134.039	0.0005709392105
20100506-141135.244	-0.0001198701978
20100506-141136.006	0.0001198701978
20100506-141140.084	0.0005649089021
20100506-141141.207	-0.0003366244587
20100506-141142.128	0.0003423289815
20100506-141144.002	-0.0005706134249
20100506-141146.032	0.0004565167849
20100506-141147.206	-0.0004565167849
20100506-141148.631	-0.0004281738451
20100506-141149.557	0.0001427449863
20100506-141150.373	-0.0002855103517
20100506-141153.002	-0.0005712653683
20100506-141154.041	0.0005712653683
20100506-141155.008	-0.0005712653683
20100506-141156.159	0.0006626375501
20100506-141157.001	-0.0000913721818
20100506-141159.524	-0.0004626998332
20100506-141200.020	-0.0001085655351
20100506-141202.033	0.0005712653683
20100506-141203.055	-0.0011428572672
20100506-141206.064	0.0005715918990
20100506-141207.001	0.0005712653683
20100506-141208.000	0.0011415526354
20100506-141211.008	-0.0005706134249
20100506-141213.179	-0.0005709392105
20100506-141214.412	0.0005481078996
20100506-141215.109	0.0000228313109
20100506-141217.106	0.0005706134249
20100506-141218.054	-0.0005649056786
20100506-141219.151	0.0005649056786
20100506-141221.002	-0.0005706134249
20100506-141222.010	-0.0004281738451
20100506-141223.321	0.0009987872700
20100506-141224.181	-0.0011358416294
20100506-141225.004	-0.0000057110060
20100506-141226.902	-0.0005655510989
20100506-141227.055	0.0006797650217
20100506-141228.003	-0.0003998058139
20100506-141229.060	0.0002855918911
20100506-141232.221	0.0005709392105
20100506-141235.557	-0.0005423845068
20100506-141236.104	0.0005994605035
20100506-141237.193	-0.0006280152072
20100506-141240.753	-0.0005655510989
20100506-141241.003	0.0005655510989
20100506-141244.126	0.0006907950412
20100506-141245.074	-0.0000057070948
20100506-141246.017	0.0004564646890
20100506-141247.357	-0.0005706134249
20100506-141248.086	0.0000570759967
20100506-141249.347	0.0005135374282
20100506-141252.069	-0.0005706134249
20100506-141253.149	0.0005706134249
20100506-141256.078	0.0005474827338
20100506-141257.097	-0.0005474827338
20100506-141258.471	0.0000912679399
20100506-141259.064	0.0004790200710
20100506-141300.029	-0.0005702880109
20100506-141301.005	0.0005702880109
20100506-141302.261	-0.0003991674560
20100506-141303.806	0.0003934661855
20100506-141304.116	0.0000057012705
20100506-141306.016	0.0005699629678
20100506-141308.055	0.0000740713307
20100506-141309.506	0.0004955669644
20100506-141312.455	-0.0005696382951
20100506-141314.033	0.0005696382951
20100506-141315.040	-0.0005696382951
20100506-141317.268	0.0005696382951
20100506-141319.770	0.0001138887308
20100506-141320.291	0.0004554252612
20100506-141321.107	-0.0005636192474
20100506-141322.353	0.0000170840392
20100506-141323.030	0.0011155252662
20100506-141324.153	-0.0005689900580
20100506-141326.551	-0.0005693139920
20100506-141327.074	0.0005693139920
20100506-141329.267	0.0000056915034
20100506-141330.201	0.0005632985546
20100506-141331.030	-0.0005689900580
20100506-141334.086	0.0000569135767
20100506-141335.287	0.0005120764813
20100506-141337.786	-0.0005689900580
20100506-141339.441	0.0005462366706
20100506-141340.132	-0.0004324127561
20100506-141341.243	-0.0001138239145
20100506-141347.032	0.0005689900580
20100506-141348.215	0.0002843736689
20100506-141349.601	-0.0008533637269
20100506-141354.039	-0.0002846164812
20100506-141355.573	-0.0002846975108
20100506-141356.164	0.0002846975108
20100506-141358.533	-0.0002448349796
20100506-141401.777	0.0000170834555
20100506-141402.992	-0.0000569459867
20100506-141403.008	0.0000284733987
20100506-141404.273	-0.0000284733987
20100506-141405.004	-0.0005696382951
20100506-141406.168	0.0005696382951
20100506-141407.068	-0.0004499873339
20100506-141408.682	0.0004499873339
20100506-141409.179	-0.0004499873339
20100506-141410.043	0.0004499873339
20100506-141413.057	-0.0005696382951
20100506-141414.214	0.0005696382951
20100506-141418.200	-0.0003702279792
20100506-141419.383	-0.0001766185528
20100506-141420.237	0.0001196482343
20100506-141423.120	-0.0001139503747
20100506-141424.170	-0.0000227916332
20100506-141425.031	0.0001025582589
20100506-141426.036	0.0004613820468
20100506-141428.821	-0.0005696382951
20100506-141430.052	0.0005696382951
20100506-141431.087	-0.0004385927509
20100506-141432.009	-0.0001310455442
20100506-141433.031	0.0002165007785
20100506-141434.381	-0.0002165007785
20100506-141437.312	0.0001139536210
20100506-141439.851	-0.0001139536210
20100506-141443.394	-0.0005699629678
20100506-141446.446	-0.0005702880109
20100506-141447.062	0.0002851846590
20100506-141448.044	0.0002851033519
20100506-141449.492	-0.0005132445723
20100506-141450.098	0.0005132445723
20100506-141451.703	0.0005699629678
20100506-141452.216	-0.0005699629678
20100506-141453.241	0.0001197191732
20100506-141454.449	0.0004502437947
20100506-141455.190	0.0005696382951
20100506-141457.585	-0.0005696382951
20100506-141458.203	-0.0008550663197
20100506-141459.409	0.0008550663197
20100506-141500.792	0.0004785179706
20100506-141501.375	-0.0004785179706
20100506-141502.211	-0.0005699629678
20100506-141504.589	-0.0004847240732
20100506-141505.046	0.0000057040022
20100506-141507.823	0.0004790200710
20100506-141510.153	-0.0005702880109
20100506-141511.283	0.0000228177659
20100506-141512.653	-0.0000228177659
20100506-141513.331	0.0000228177659
20100506-141514.028	0.0005474702450
20100506-141515.183	0.0005699629678
20100506-141516.038	-0.0005414571028
20100506-141517.147	-0.0000285058651
20100506-141518.119	-0.0004961321752
20100506-141519.042	0.0012370207054
20100506-141520.014	0.0001139341462
20100506-141522.827	0.0001708768836
20100506-141525.067	-0.0002848110298
20100506-141526.783	-0.0001709255623
20100506-141528.486	0.0005696382951
20100506-141530.243	-0.0005696382951
20100506-141531.109	0.0001139536210
20100506-141532.143	0.0004556846741
20100506-141535.823	0.0000911120223
20100506-141536.699	0.0003643650979
20100506-141537.112	0.0001138368719
20100506-141540.544	-0.0004554252612
20100506-141542.194	0.0006147751141
20100506-141543.296	-0.0001365840335
20100506-141544.484	0.0001138213234
20100506-141546.129	-0.0001365871428
20100506-141547.072	-0.0005693139920
20100506-141548.204	0.0001081946023
20100506-141549.108	-0.0001081946023
20100506-141551.124	0.0004554771201
20100506-141552.653	-0.0004554771201
20100506-141554.193	0.0005693139920
20100506-141555.036	-0.0011389522871
20100506-141602.585	0.0000056979895
20100506-141603.154	0.0005411610029
20100506-141604.330	-0.0005468589924
20100506-141605.013	0.0001139536210
20100506-141606.564	-0.0001139536210
20100506-141607.324	0.0000569784337
20100506-141610.533	-0.0000569784337
20100506-141611.384	0.0000911639356
20100506-141612.585	-0.0000911639356
20100506-141613.326	0.0000569784337
20100506-141615.025	-0.0000569784337
20100506-141620.728	-0.0004502437947
20100506-141621.432	-0.0001197191732
20100506-141622.297	-0.0005702880109
20100506-141624.163	0.0005702880109
20100506-141625.555	-0.0005702880109
20100506-141626.244	0.0005474827338
20100506-141627.124	-0.0000171042992
20100506-141628.631	0.0006098725441
20100506-141631.826	-0.0005699629678
20100506-141634.001	-0.0005702880109
20100506-141635.296	0.0001140836234
20100506-141636.459	0.0004562043875
20100506-141637.178	-0.0005132445723
20100506-141638.249	-0.0000570434386
20100506-141644.116	0.0005702880109
20100506-141645.193	-0.0004676121642
20100506-141646.079	-0.0006732892716
20100506-141648.029	0.0005706134249
20100506-141649.033	-0.0005649056786
20100506-141651.461	0.0004508090387
20100506-141652.031	-0.0004565167849
20100506-141654.089	-0.0005709392105
20100506-141655.104	0.0005309840744
20100506-141656.060	-0.0004738754824
20100506-141657.186	-0.0000171322352
20100506-141658.768	-0.0000399763568
20100506-141700.994	0.0005709392105
20100506-141702.133	-0.0005709392105
20100506-141703.212	0.0005709392105
20100506-141704.111	-0.0002854288588
20100506-141705.052	-0.0002569556480
20100506-141706.397	-0.0000285547037
20100506-141710.444	-0.0010856833728
20100506-141711.074	0.0005144180045
20100506-141712.101	-0.0005715918990
20100506-141713.153	-0.0005719188031
20100506-141715.233	0.0005719188031
20100506-141716.147	0.0005715918990
20100506-141717.112	-0.0005715918990
20100506-141718.024	0.0008572653761
20100506-141719.099	-0.0008572653761
20100506-141721.134	-0.0005490357697
20100506-141722.270	0.0005490357697
20100506-141723.425	-0.0008580009106
20100506-141724.973	0.0002860821075
20100506-141726.029	0.0005719188031
20100506-141727.095	0.0005715918990
20100506-141729.293	-0.0005715918990
20100506-141730.384	0.0005715918990
20100506-141731.000	-0.0000057143020
20100506-141732.072	0.0000057143020
20100506-141735.432	-0.0005715918990
20100506-141738.019	-0.0005719188031
20100506-141739.322	0.0002860002879
20100506-141740.062	-0.0002860002879
20100506-141742.096	0.0005719188031
20100506-141743.419	-0.0001429490389
20100506-141744.698	0.0001429490389
20100506-141745.883	-0.0000914850308
20100506-141746.227	-0.0004804337723
20100506-141747.328	0.0000114415821
20100506-141748.013	-0.0000114415821
20100506-141749.063	-0.0005722460814
20100506-141751.033	-0.0005725737345
20100506-141752.117	-0.0005729017630
20100506-141753.013	0.0005729017630
20100506-141755.137	-0.0005729017630
20100506-141757.140	-0.0005732301676
20100506-141758.058	0.0017187056651
20100506-141759.000	-0.0017187056651
20100506-141800.048	-0.0005735589489
20100506-141801.051	-0.0005738881076
20100506-141802.003	0.0011474470565
20100506-141805.002	-0.0002867383532
20100506-141806.020	0.0002867383532
20100506-141807.194	-0.0005735589489
20100506-141808.191	0.0002868205957
20100506-141809.106	-0.0002868205957
20100506-141810.162	-0.0005738881076
20100506-141811.013	0.0008607087033
20100506-141812.040	-0.0005737234810
20100506-141814.190	-0.0002869852222
20100506-141816.092	0.0000057405117
20100506-141817.287	0.0002812447106
20100506-141818.305	-0.0002468023327
20100506-141819.231	-0.0000401828896
20100506-141820.161	0.0000516634186
20100506-141821.006	-0.0000516634186
20100506-141824.004	0.0005738881076
20100506-141825.047	-0.0005738881076
20100506-141828.209	0.0001435029062
20100506-141829.044	-0.0001435029062
20100506-141830.011	0.0000401828896
20100506-141831.401	-0.0000401828896
20100506-141832.056	0.0005738881076
20100506-141833.235	-0.0005738881076
20100506-141834.284	0.0000229618489
20100506-141835.390	0.0005509262587
20100506-141837.038	-0.0005738881076
20100506-141838.005	0.0005738881076
20100506-141840.324	-0.0004820438753
20100506-141841.025	0.0004820438753
20100506-141842.398	-0.0005738881076
20100506-141844.012	0.0002869852222
20100506-141845.439	0.0002869028853
20100506-141847.334	0.0005735589489
20100506-141848.049	-0.0001204200942
20100506-141849.062	0.0001204200942
20100506-141851.289	0.0002293314997
20100506-141852.039	-0.0000573279445
20100506-141853.524	0.0004012266124
20100506-141854.137	0.0005729017630
20100506-141855.284	-0.0004009967688
20100506-141856.131	0.0001145869143
20100506-141857.080	0.0002864098545
20100506-141859.009	0.0005725737345
20100506-141900.045	-0.0002862458872
20100506-141901.021	0.0008584919686
20100506-141902.058	-0.0005722460814
20100506-141903.121	0.0011441648845
20100506-141904.016	-0.0005719188031
20100506-141905.011	-0.0005722460814
20100506-141908.056	-0.0000973144086
20100506-141909.186	-0.0004752593259
20100506-141910.402	0.0005725737345
20100506-141911.314	-0.0005382100638
20100506-141913.196	0.0005382100638
20100506-141914.074	-0.0005668463740
20100506-141915.195	-0.0000057273605
20100506-141916.044	0.0000057273605
20100506-141917.472	-0.0004754825808
20100506-141918.857	-0.0001031465427
20100506-141920.004	-0.0005732301676
20100506-141924.292	-0.0005735589489
20100506-141927.819	0.0005735589489
20100506-141928.126	-0.0005735589489
20100506-141937.063	0.0004588734737
20100506-141938.161	-0.0001720528780
20100506-141939.844	-0.0001835557039
20100506-141940.129	-0.0000458941910
20100506-141941.182	-0.0000516334826
20100506-141942.185	0.0002810833775
20100506-141943.430	-0.0002868205957
20100506-141947.034	-0.0002869028853
20100506-141948.570	-0.0002869852222
20100506-141951.228	0.0000746240812
20100506-141952.024	-0.0000746240812
20100506-141953.455	0.0002869852222
20100506-141954.545	-0.0002869852222
20100506-141955.395	0.0000057405117
20100506-141956.119	0.0002812447106
20100506-141957.540	-0.0002869852222
20100506-142002.216	-0.0005742176443
20100506-142004.041	-0.0005745475596
20100506-142005.008	-0.0004541260882
20100506-142006.059	-0.0001207517661
20100506-142007.005	-0.0005752085289
20100506-142010.000	-0.0011514106050
20100506-142011.013	0.0005758710208
20100506-142013.043	-0.0011520738601
20100506-142014.035	0.0000403450075
20100506-142015.001	0.0005358578319
20100506-142018.014	0.0005758710208
20100506-142019.095	-0.0005758710208
20100506-142020.676	0.0000979214728
20100506-142021.142	-0.0000748802636
20100506-142022.012	0.0005528298116
20100506-142024.319	-0.0005758710208
20100506-142027.000	0.0005758710208
20100506-142028.084	-0.0005758710208
20100506-142029.014	0.0017266191340
20100506-142030.154	-0.0005752085289
20100506-142032.018	0.0005752085289
20100506-142034.001	-0.0004026112268
20100506-142035.096	-0.0001725973022
20100506-142036.165	-0.0005755395842
20100506-142040.428	-0.0005758710208
20100506-142041.221	0.0005758710208
20100506-142042.117	-0.0005758710208
20100506-142044.573	-0.0005762028393
20100506-142045.243	0.0002881429209
20100506-142046.053	-0.0008646779614
20100506-142047.046	0.0000057669961
20100506-142048.065	-0.0011598352142
20100506-142049.014	0.0005772005932
20100506-142050.010	0.0005768676249
20100506-142051.073	-0.0005768676249
20100506-142053.013	0.0005768676249
20100506-142054.072	-0.0005768676249
20100506-142056.248	-0.0005772005932
20100506-142057.145	0.0000404148877
20100506-142058.009	-0.0000404148877
20100506-142059.072	0.0005772005932
20100506-142100.003	-0.0005772005932
20100506-142103.026	0.0001154667746
20100506-142104.063	-0.0012708684051
20100506-142106.004	0.0005778676844
20100506-142107.128	-0.0005778676844
20100506-142108.062	-0.0005724181353
20100506-142109.086	-0.0000057836733
20100506-142110.286	0.0002891426939
20100506-142111.043	0.0002890591146
20100506-142114.065	0.0011554016306
20100506-142115.611	-0.0005775339462
20100506-142116.012	0.0005775339462
20100506-142117.017	-0.0011554016306
20100506-142118.159	0.0013285967931
20100506-142119.213	0.0004040054307
20100506-142125.023	-0.0002885586515
20100506-142126.124	0.0004039588017
20100506-142127.169	-0.0001154001501
20100506-142129.007	0.0005768676249
20100506-142130.242	-0.0011540682181
20100506-142131.019	0.0005772005932
20100506-142132.041	-0.0001154134689
20100506-142133.347	-0.0004617871243
20100506-142134.744	0.0005772005932
20100506-142136.688	-0.0005541061717
20100506-142137.094	-0.0000230944215
20100506-142138.271	0.0005656598457
20100506-142139.190	0.0000057703904
20100506-142140.429	0.0000057703571
20100506-142142.051	0.0005768676249
20100506-142143.534	-0.0005768676249
20100506-142145.046	-0.0005772005932
20100506-142146.000	-0.0005775339462
20100506-142147.081	-0.0005778676844
20100506-142152.033	-0.0004856670501
20100506-142153.327	-0.0006710710777
20100506-142155.034	-0.0002893937222
20100506-142156.320	-0.0008686839985
20100506-142157.034	0.0005792065033
20100506-142159.374	-0.0005386511264
20100506-142200.008	-0.0000405553769
20100506-142201.003	-0.0005737450933
20100506-142202.039	-0.0000057970846
20100506-142205.034	-0.0005798782418
20100506-142206.026	-0.0005802146957
20100506-142207.501	0.0005802146957
20100506-142210.003	-0.0005802146957
20100506-142211.151	0.0005802146957
20100506-142213.686	0.0005798782418
20100506-142217.009	0.0005795421779
20100506-142219.937	-0.0011594204197
20100506-142221.431	0.0011594204197
20100506-142222.539	-0.0011594204197
20100506-142223.482	0.0017386269230
20100506-142226.138	0.0001215907546
20100506-142227.384	0.0004572804627
20100506-142228.373	-0.0011580777206
20100506-142229.032	0.0002896451867
20100506-142230.634	0.0002895613166
20100506-142231.000	-0.0000405335372
20100506-142232.036	0.0000405335372
20100506-142234.721	-0.0005792065033
20100506-142235.118	0.0004344363257
20100506-142236.458	0.0001447701776
20100506-142239.055	0.0000405318943
20100506-142241.157	0.0005383393231
20100506-142244.257	-0.0005383393231
20100506-142245.208	0.0005383393231
20100506-142247.006	-0.0005788712173
20100506-142248.497	0.0011574075366
20100506-142251.583	0.0005782018085
20100506-142254.733	-0.0005782018085
20100506-142255.559	0.0011560694929
20100506-142256.150	-0.0005778676844
20100506-142257.106	0.0005778676844
20100506-142259.003	0.0011547345394
20100506-142300.122	-0.0005772005932
20100506-142301.019	-0.0005775339462
20100506-142302.484	0.0011143413405
20100506-142303.385	0.0000403931989
20100506-142307.064	0.0005768676249
20100506-142308.610	-0.0000230683168
20100506-142309.000	-0.0005537993081
20100506-142310.821	-0.0005772005932
20100506-142312.283	-0.0005775339462
20100506-142314.574	0.0005775339462
20100506-142315.340	0.0000057736554
20100506-142316.032	-0.0000057736554
20100506-142317.039	-0.0005775339462
20100506-142318.207	0.0005775339462
20100506-142319.193	-0.0003580317532
20100506-142320.125	0.0003580317532
20100506-142321.552	-0.0005775339462
20100506-142324.948	-0.0004333694542
20100506-142325.337	0.0004333694542
20100506-142326.018	-0.0002888921008
20100506-142327.012	-0.0002889755836
20100506-142328.005	0.0002889755836
20100506-142330.002	0.0001444564827
20100506-142331.811	0.0006353607330
20100506-142332.380	-0.0004678173518
20100506-142333.305	-0.0000173307722
20100506-142334.004	-0.0000057769908
20100506-142335.007	0.0005775339462
20100506-142336.045	-0.0011554016306
20100506-142337.064	-0.0000404632464
20100506-142338.015	0.0006183309308
20100506-142340.157	-0.0005778676844
20100506-142341.465	0.0005778676844
20100506-142343.026	-0.0005778676844
20100506-142344.081	0.0005778676844
20100506-142345.003	0.0005775339462
20100506-142346.317	-0.0005717569553
20100506-142347.098	-0.0000057769908
20100506-142349.460	-0.0002888921008
20100506-142350.186	0.0002888921008
20100506-142351.004	-0.0002888921008
20100506-142352.043	0.0002888921008
20100506-142354.359	-0.0004333694542
20100506-142355.011	-0.0001444982301
20100506-142356.136	-0.0004336200111
20100506-142357.104	0.0004336200111
20100506-142358.038	0.0002889755836
20100506-142359.513	0.0003755434591
20100506-142400.745	0.0004908825879
20100506-142402.274	-0.0002887252799
20100506-142404.142	0.0002887252799
20100506-142405.952	-0.0005717569553
20100506-142406.981	0.0000057769574
20100506-142407.596	0.0005659799979
20100506-142408.171	-0.0000866088313
20100506-142409.262	0.0000866088313
20100506-142411.001	-0.0002887252799
20100506-142412.036	0.0002887252799
20100506-142413.273	0.0002886419417
20100506-142414.283	-0.0002886419417
20100506-142415.022	0.0004560161012
20100506-142416.061	-0.0004560161012
20100506-142418.081	-0.0002887252799
20100506-142419.163	-0.0002888086663
20100506-142420.185	0.0002888086663
20100506-142421.007	0.0008659258731
20100506-142422.058	0.0005768676249
20100506-142428.156	0.0001153336026
20100506-142429.408	-0.0001153336026
20100506-142430.892	-0.0005768676249
20100506-142431.115	0.0002884754095
20100506-142432.063	-0.0001673056014
20100506-142433.673	0.0001673056014
20100506-142435.002	0.0014411300952
20100506-142437.146	-0.0002880599185
20100506-142438.088	0.0002880599185
20100506-142440.105	-0.0001440195869
20100506-142442.410	-0.0001440403315
20100506-142444.132	0.0002880599185
20100506-142445.086	-0.0005762028393
20100506-142446.035	0.0005762028393
20100506-142447.078	-0.0005358578319
20100506-142448.094	0.0005358578319
20100506-142449.189	-0.0005358578319
20100506-142450.649	-0.0000403450075
20100506-142451.475	0.0002881429209
20100506-142452.178	-0.0002881429209
20100506-142453.037	-0.0005765350405
20100506-142454.023	0.0002883090693
20100506-142455.024	0.0002882259712
20100506-142456.032	0.0005704424541
20100506-142457.074	-0.0005704424541
20100506-142506.565	-0.0005477003928
20100506-142507.077	0.0000057668298
20100506-142508.233	0.0005419335630
20100506-142509.014	-0.0002882259712
20100506-142510.011	0.0002882259712
20100506-142512.233	-0.0004612014379
20100506-142513.324	0.0004612014379
20100506-142515.144	-0.0005765350405
20100506-142517.065	-0.0005768676249
20100506-142520.354	-0.0005772005932
20100506-142521.151	-0.0000057736887
20100506-142522.146	0.0005829742819
20100506-142525.945	-0.0001154134689
20100506-142527.053	0.0001154134689
20100506-142528.099	-0.0011547345394
20100506-142529.016	0.0005775339462
20100506-142530.019	-0.0000230949549
20100506-142531.377	0.0000230949549
20100506-142532.067	-0.0005370957112
20100506-142533.007	0.0005370957112
20100506-142534.001	-0.0005313189540
20100506-142535.301	0.0005313189540
20100506-142536.442	-0.0002887252799
20100506-142538.650	0.0002887252799
20100506-142541.390	-0.0005775339462
20100506-142543.372	0.0005775339462
20100506-142544.101	-0.0002887252799
20100506-142545.223	-0.0002888086663
20100506-142546.626	0.0005775339462
20100506-142550.151	-0.0004042387374
20100506-142551.332	0.0001155134574
20100506-142553.090	-0.0002888086663
20100506-142554.274	0.0005486651692
20100506-142555.055	-0.0002598565029
20100506-142556.138	0.0002887252799
20100506-142559.293	-0.0002887252799
20100506-142600.014	0.0002887252799
20100506-142601.156	-0.0002887252799
20100506-142603.306	0.0002887252799
20100506-142604.161	-0.0002887252799
20100506-142605.315	0.0008659258731
20100506-142609.142	-0.0005772005932
20100506-142613.019	0.0005772005932
20100506-142616.065	-0.0005541061717
20100506-142617.043	0.0005541061717
20100506-142618.050	0.0005768676249
20100506-142619.112	-0.0004903162638
20100506-142620.072	-0.0000865513611
20100506-142621.013	0.0005768676249
20100506-142623.004	-0.0005768676249
20100506-142624.152	0.0005768676249
20100506-142625.142	-0.0005768676249
20100506-142629.076	-0.0005541061717
20100506-142630.061	0.0005541061717
20100506-142631.163	-0.0000403931989
20100506-142632.005	0.0000403931989
20100506-142633.286	-0.0002885586515
20100506-142634.181	0.0002885586515
20100506-142635.083	-0.0005772005932
20100506-142636.064	0.0000692816646
20100506-142637.003	0.0000461851099
20100506-142638.217	0.0004617338187
20100506-142640.013	-0.0004617338187
20100506-142641.155	0.0010386014435
20100506-142642.581	0.0005765350405
20100506-142644.485	-0.0001441026013
20100506-142645.017	0.0001441026013
20100506-142647.045	-0.0004612014379
20100506-142648.392	0.0004612014379
20100506-142651.134	0.0000576352267
20100506-142652.082	0.0005185676127
20100506-142653.099	-0.0005762028393
20100506-142655.330	0.0005762028393
20100506-142656.910	-0.0005762028393
20100506-142704.016	0.0005762028393
20100506-142705.135	-0.0005646755283
20100506-142706.022	-0.0000115273111
20100506-142708.109	0.0005762028393
20100506-142709.167	0.0005758710208
20100506-142710.013	-0.0005758710208
20100506-142711.025	-0.0005762028393
20100506-142713.096	0.0001440818387
20100506-142714.014	-0.0001440818387
20100506-142716.200	0.0005531610992
20100506-142717.029	-0.0005589248046
20100506-142718.033	-0.0005707713351
20100506-142719.074	0.0005765350405
20100506-142722.008	0.0002881429209
20100506-142723.222	-0.0002881429209
20100506-142725.021	-0.0005765350405
20100506-142726.041	0.0005765350405
20100506-142727.206	-0.0000230550208
20100506-142728.113	-0.0005246453719
20100506-142729.004	-0.0000288346477
20100506-142730.556	-0.0000922764603
20100506-142731.053	-0.0003865001880
20100506-142732.659	-0.0000980909766
20100506-142733.685	0.0005364977212
20100506-142734.009	-0.0005364977212
20100506-142735.060	-0.0005772005932
20100506-142736.109	0.0000577350539
20100506-142737.149	0.0002309068878
20100506-142740.744	-0.0002886419417
20100506-142741.149	0.0002886419417
20100506-142742.053	0.0002885586515
20100506-142743.438	-0.0002885586515
20100506-142744.045	0.0008654262764
20100506-142747.413	-0.0004556978168
20100506-142748.515	-0.0001211698081
20100506-142751.192	-0.0005772005932
20100506-142753.088	-0.0005775339462
20100506-142755.196	0.0002888086663
20100506-142757.024	-0.0002830316754
20100506-142758.026	0.0010046886311
20100506-142759.434	-0.0004329316757
20100506-142801.114	0.0001039206971
20100506-142802.525	-0.0001039206971
20100506-142803.177	-0.0002887252799
20100506-142805.065	0.0002887252799
20100506-142806.130	0.0005772005932
20100506-142807.496	-0.0000230816282
20100506-142808.142	-0.0005541189650
20100506-142810.995	-0.0005775339462
20100506-142811.038	0.0005775339462
20100506-142812.004	-0.0005775339462
20100506-142814.170	0.0005775339462
20100506-142816.580	-0.0001443522197
20100506-142817.656	-0.0004331817265
20100506-142819.170	-0.0005778676844
20100506-142821.021	0.0000578017977
20100506-142822.232	0.0002311737859
20100506-142823.026	-0.0002889755836
20100506-142824.183	0.0005778676844
20100506-142825.186	-0.0005778676844
20100506-142826.036	0.0002889755836
20100506-142827.002	-0.0002889755836
20100506-142831.145	0.0005778676844
20100506-142832.077	-0.0005778676844
20100506-142833.167	0.0005778676844
20100506-142835.506	-0.0005778676844
20100506-142838.231	0.0005778676844
20100506-142842.639	0.0005775339462
20100506-142844.007	0.0000923744862
20100506-142845.984	-0.0000923744862
20100506-142848.006	-0.0005197655397
20100506-142849.172	-0.0000577684065
20100506-142850.276	0.0000057769908
20100506-142851.075	-0.0000057769908
20100506-142852.074	0.0005775339462
20100506-142856.032	-0.0005775339462
20100506-142858.360	-0.0005778676844
20100506-142859.005	0.0002889755836
20100506-142900.305	0.0002888921008
20100506-142903.564	0.0005775339462
20100506-142905.042	-0.0005775339462
20100506-142906.221	0.0001155334760
20100506-142907.191	0.0004389055153
20100506-142908.953	0.0004848820793
20100506-142910.097	0.0001096431118
20100506-142911.380	-0.0002827882944
20100506-142912.002	-0.0008661758878
20100506-142913.000	0.0005775339462
20100506-142915.272	-0.0001154801087
20100506-142916.272	0.0006638285834
20100506-142917.214	0.0000288521185
20100506-142918.044	-0.0002885586515
20100506-142919.298	-0.0002828682863
20100506-142920.003	-0.0000057736554
20100506-142922.595	-0.0005775339462
20100506-142924.086	0.0005775339462
20100506-142925.081	-0.0011554016306
20100506-142926.056	0.0005778676844
20100506-142927.313	0.0004562794820
20100506-142928.552	-0.0004562794820
20100506-142929.032	0.0000288846204
20100506-142930.346	-0.0000288846204
20100506-142931.083	-0.0005778676844
20100506-142933.027	-0.0005782018085
20100506-142934.471	-0.0005785363193
20100506-142936.202	0.0001157340433
20100506-142937.330	0.0004628022760
20100506-142938.014	-0.0002892263216
20100506-142939.020	-0.0001909352070
20100506-142940.128	-0.0000405060947
20100506-142941.009	-0.0000578686959
20100506-142942.540	0.0002893099977
20100506-142944.373	-0.0002893099977
20100506-142945.068	0.0000347216194
20100506-142946.026	0.0005438146999
20100506-142948.092	0.0000231344924
20100506-142949.487	0.0004336726649
20100506-142950.014	0.0001213946513
20100506-142951.712	-0.0000057803635
20100506-142952.122	-0.0005666377717
20100506-142953.031	0.0005724181353
20100506-142957.572	-0.0001156136194
20100506-142959.049	-0.0003180063917
20100506-143000.272	0.0004336200111
20100506-143003.510	-0.0000057803635
20100506-143004.958	-0.0005492869526
20100506-143005.054	0.0000173505181
20100506-143006.631	-0.0000404850104
20100506-143007.216	0.0005088352409
20100506-143009.190	0.0000635862041
20100506-143011.044	-0.0005724214450
20100506-143013.081	0.0005782018085
20100506-143020.838	-0.0005782018085
20100506-143021.000	0.0011560694929
20100506-143022.118	-0.0011560694929
20100506-143023.040	0.0014448781592
20100506-143024.037	-0.0002657009032
20100506-143025.830	0.0005486524944
20100506-143026.743	0.0000057736887
20100506-143028.432	-0.0005775339462
20100506-143032.221	0.0005371174250
20100506-143033.018	0.0000404165211
20100506-143034.067	0.0005772005932
20100506-143035.781	-0.0005772005932
20100506-143036.321	0.0002886419417
20100506-143037.369	-0.0002886419417
20100506-143039.017	-0.0005775339462
20100506-143040.018	-0.0005778676844
20100506-143041.000	0.0005778676844
20100506-143042.023	-0.0005778676844
20100506-143043.004	-0.0005782018085
20100506-143045.145	0.0005782018085
20100506-143046.041	-0.0011567381278
20100506-143047.076	0.0005785363193
20100506-143048.014	-0.0005785363193
20100506-143049.165	-0.0005788712173
20100506-143051.230	0.0003820925984
20100506-143052.375	0.0001967786189
20100506-143054.018	-0.0005788712173
20100506-143055.010	0.0005788712173
20100506-143056.705	-0.0001157474392
20100506-143057.361	0.0001157474392
20100506-143058.209	-0.0004862293014
20100506-143059.015	0.0004862293014
20100506-143102.108	0.0005785363193
20100506-143103.049	-0.0005785363193
20100506-143104.158	0.0005785363193
20100506-143106.176	-0.0005785363193
20100506-143107.088	0.0001157340433
20100506-143108.011	-0.0001157340433
20100506-143109.186	-0.0000057870538
20100506-143110.626	-0.0002836066684
20100506-143111.383	-0.0002894774951
20100506-143112.069	0.0005788712173
20100506-143113.143	0.0002893099977
20100506-143114.177	-0.0008681812150
20100506-143117.010	0.0000057903712
20100506-143118.166	0.0003531492555
20100506-143119.218	0.0002199315906
20100506-143122.889	-0.0005788712173
20100506-143123.249	0.0001215907546
20100506-143124.317	-0.0001215907546
20100506-143127.105	-0.0000057904047
20100506-143128.053	-0.0004517549017
20100506-143129.091	0.0001679839898
20100506-143130.066	-0.0002896451867
20100506-143133.283	0.0001158681422
20100506-143134.319	0.0004633383611
20100506-143136.011	-0.0005212707540
20100506-143137.385	-0.0000579357493
20100506-143138.229	0.0005792065033
20100506-143139.506	-0.0005444446510
20100506-143140.926	-0.0000347618523
20100506-143147.099	-0.0004346251427
20100506-143148.734	-0.0001449170353
20100506-143150.062	-0.0011600929375
20100506-143151.079	0.0005802146957
20100506-143152.199	-0.0002900652667
20100506-143153.147	0.0002900652667
20100506-143154.047	0.0005798782418
20100506-143158.161	-0.0000231886747
20100506-143159.304	-0.0005566895672
20100506-143200.198	0.0000406024240
20100506-143201.789	0.0001797909210
20100506-143202.093	-0.0000985910184
20100506-143203.982	0.0000927918158
20100506-143204.045	0.0003652840994
20100506-143205.053	-0.0004464764674
20100506-143206.015	-0.0000347987472
20100506-143207.092	0.0004812752146
20100506-143208.121	-0.0005798782418
20100506-143209.012	0.0002203933450
20100506-143210.056	-0.0002203933450
20100506-143212.724	0.0001044029025
20100506-143213.290	0.0001855782508
20100506-143214.017	-0.0002551789746
20100506-143216.002	-0.0000348021786
20100506-143217.821	0.0002899811533
20100506-143218.547	0.0002898970886
20100506-143219.572	-0.0004638756896
20100506-143220.232	0.0004638756896
20100506-143221.001	-0.0005798782418
20100506-143222.915	-0.0005453923188
20100506-143223.331	-0.0000348223769
20100506-143226.159	0.0002901494290
20100506-143227.531	0.0001740492564
20100506-143228.192	0.0001102155295
20100506-143229.156	-0.0005744142148
20100506-143230.507	-0.0005224812171
20100506-143232.445	-0.0000580703232
20100506-143233.050	0.0000929108985
20100506-143235.187	-0.0000929108985
20100506-143237.582	0.0003599816564
20100506-143238.041	0.0001335086362
20100506-143239.468	-0.0009291252374
20100506-143240.436	-0.0001452538313
20100506-143243.864	-0.0005812264040
20100506-143248.489	0.0000058139366
20100506-143249.367	0.0000523239083
20100506-143250.054	-0.0000523239083
20100506-143251.013	0.0000058139028
20100506-143252.040	-0.0000116278394
20100506-143254.010	-0.0005815644246
20100506-143258.323	-0.0005819028386
20100506-143259.006	0.0000582055237
20100506-143300.077	-0.0006404471704
20100506-143301.263	-0.0005825808496
20100506-143302.046	0.0000932357467
20100506-143303.033	0.0004893451029
20100506-143304.070	0.0023269353141
20100506-143305.076	0.0005808887761
20100506-143308.017	0.0005805515403
20100506-143309.044	-0.0005805515403
20100506-143310.073	0.0011607662360
20100506-143312.057	-0.0005802146957
20100506-143314.235	-0.0005805515403
20100506-143315.059	-0.0005808887761
20100506-143317.084	0.0005808887761
20100506-143319.110	0.0001974253419
20100506-143320.621	-0.0001974253419
20100506-143324.006	0.0005805515403
20100506-143326.224	-0.0005805515403
20100506-143327.595	0.0002903179001
20100506-143328.252	0.0002902336401
20100506-143330.150	-0.0004063506862
20100506-143331.589	-0.0001742008540
20100506-143333.248	-0.0005808887761
20100506-143334.050	0.0005750815583
20100506-143335.182	-0.0005750815583
20100506-143336.038	-0.0002905709740
20100506-143337.016	-0.0002906554300
20100506-143338.362	0.0002906554300
20100506-143340.883	0.0002905709740
20100506-143341.036	-0.0002905709740
20100506-143342.152	0.0002905709740
20100506-143343.024	-0.0005812264040
20100506-143344.062	0.0005812264040
20100506-143345.010	-0.0005812264040
20100506-143347.285	0.0005812264040
20100506-143348.092	-0.0005812264040
20100506-143349.016	0.0002906554300
20100506-143350.039	0.0002905709740
20100506-143351.000	-0.0005812264040
20100506-143352.035	0.0005812264040
20100506-143355.473	-0.0002905709740
20100506-143356.060	-0.0002906554300
20100506-143357.277	0.0000406968463
20100506-143358.716	-0.0000406968463
20100506-143359.121	0.0005405515501
20100506-143400.291	0.0000406748539
20100506-143401.007	-0.0004417012544
20100506-143404.108	0.0001511302804
20100506-143405.163	-0.0001743831202
20100506-143406.186	-0.0001162723099
20100506-143407.081	0.0000348831125
20100506-143408.201	0.0005347220735
20100506-143409.255	-0.0010057467936
20100506-143410.099	0.0004361416076
20100506-143411.165	-0.0000872131053
20100506-143412.549	0.0000581429153
20100506-143413.091	0.0000290701900
20100506-143415.166	-0.0005815644246
20100506-143420.639	0.0002908244895
20100506-143421.235	-0.0002908244895
20100506-143422.164	0.0002908244895
20100506-143423.116	-0.0001744845440
20100506-143424.163	-0.0001163399455
20100506-143426.401	0.0002908244895
20100506-143427.024	-0.0002908244895
20100506-143428.123	0.0002210343252
20100506-143429.524	-0.0000407131786
20100506-143430.097	0.0004012432780
20100506-143431.407	-0.0005815644246
20100506-143432.478	0.0000872562280
20100506-143433.036	-0.0000872562280
20100506-143435.162	-0.0005819028386
20100506-143436.081	0.0005819028386
20100506-143438.501	-0.0005819028386
20100506-143443.513	0.0005819028386
20100506-143446.328	-0.0002909090930
20100506-143447.028	0.0002909090930
20100506-143448.276	-0.0005760821338
20100506-143449.004	0.0005760821338
20100506-143451.046	-0.0011641444854
20100506-143452.087	0.0011641444854
20100506-143453.000	-0.0017467253349
20100506-143456.035	-0.0005829204479
20100506-143457.023	0.0002915026985
20100506-143458.025	-0.0002623486045
20100506-143459.075	0.0002623486045
20100506-143500.054	-0.0002915026985
20100506-143504.287	-0.0005832604423
20100506-143505.006	-0.0005836008336
20100506-143506.022	0.0005836008336
20100506-143507.001	-0.0005836008336
20100506-143508.007	-0.0001459534411
20100506-143509.000	-0.0004379881813
20100506-143510.067	-0.0005842828095
20100506-143512.032	-0.0005846243955
20100506-143515.055	-0.0005849663811
20100506-143516.045	-0.0005560351909
20100506-143517.147	-0.0000292735762
20100506-143519.028	-0.0005856515541
20100506-143520.001	-0.0000351500026
20100506-143521.036	-0.0005508447402
20100506-143522.019	-0.0005863383340
20100506-143523.039	0.0001231595710
20100506-143524.005	-0.0001231595710
20100506-143525.177	-0.0005866823284
20100506-143526.110	0.0005866823284
20100506-143527.075	-0.0005866823284
20100506-143528.003	0.0005866823284
20100506-143529.054	-0.0011737090549
20100506-143531.024	0.0000411030895
20100506-143532.005	-0.0000411030895
20100506-143533.117	-0.0005873715294
20100506-143535.407	0.0000587526806
20100506-143536.037	0.0005286188488
20100506-143537.125	-0.0011750882668
20100506-143538.009	-0.0005880623516
20100506-143544.004	-0.0005884083724
20100506-143546.005	0.0006648760369
20100506-143547.058	-0.0024085967294
20100506-143548.020	-0.0004658994154
20100506-143549.015	-0.0001474817494
20100506-143551.031	-0.0005901446026
20100506-143553.001	0.0005901446026
20100506-143554.085	0.0005897965373
20100506-143555.309	-0.0005897965373
20100506-143556.152	0.0000294980900
20100506-143557.014	-0.0006196426926
20100506-143559.018	-0.0011813350458
20100506-143600.002	0.0000590999084
20100506-143601.003	-0.0006443775329
20100506-143602.045	-0.0005974546245
20100506-143604.012	-0.0005918911093
20100506-143606.023	0.0005918911093
20100506-143607.088	-0.0005918911093
20100506-143613.178	-0.0005922416519
20100506-143617.048	-0.0005925926099
20100506-143618.070	0.0007110690037
20100506-143619.010	-0.0013040129878
20100506-143620.010	-0.0011513149406
20100506-143621.056	-0.0000356288190
20100506-143622.007	-0.0005940006115
20100506-143623.015	-0.0005943536579
20100506-143624.030	-0.0005947071243
20100506-143625.002	-0.0005950610113
20100506-143628.010	-0.0005954153198
20100506-143631.039	-0.0005957700504
20100506-143632.148	0.0005957700504
20100506-143633.169	-0.0005957700504
20100506-143635.004	0.0005957700504
20100506-143637.047	-0.0005957700504
20100506-143638.021	0.0005957700504
20100506-143639.224	-0.0005957700504
20100506-143640.082	-0.0011926059851
20100506-143642.001	-0.0023894873974
20100506-143643.028	-0.0005982650493
20100506-143644.030	-0.0011976049336
20100506-143645.011	-0.0011990409110
20100506-143646.023	-0.0012004803363
20100506-143647.012	0.0012004803363
20100506-143648.024	-0.0012004803363
20100506-143649.018	0.0006304318667
20100506-143650.084	0.0005400540185
20100506-143651.072	0.0000299944510
20100506-143653.018	0.0011990409110
20100506-143654.002	-0.0005993407431
20100506-143655.062	-0.0005997001679
20100506-143658.002	0.0005997001679
20100506-143659.005	0.0011983224921
20100506-143700.044	0.0011968882338
20100506-143705.001	0.0005979073422
20100506-143706.063	0.0017915800552
20100506-143707.041	0.0005964807812
20100506-143708.025	-0.0005964807812
20100506-143710.006	-0.0011940299926
20100506-143711.043	-0.0004780114814
20100506-143712.002	0.0004780114814
20100506-143713.152	-0.0005975500626
20100506-143714.489	0.0006214446397
20100506-143715.065	0.0011701354155
20100506-143716.000	0.0005964807812
20100506-143717.051	-0.0017905107738
20100506-143718.129	0.0011940299926
20100506-143721.066	0.0005964807812
20100506-143723.114	0.0001192534734
20100506-143724.077	-0.0006739690170
20100506-143725.278	0.0005547155436
20100506-143726.023	0.0005961252039
20100506-143728.013	0.0005957700504
20100506-143729.002	-0.0011918952543
20100506-143730.185	0.0013110066832
20100506-143731.007	0.0004763038909
20100506-143733.064	0.0000416657986
20100506-143734.099	0.0005533952127
20100506-143735.032	-0.0005533952127
20100506-143736.044	0.0004582092430
20100506-143737.277	0.0000951859697
20100506-143738.009	-0.0005950610113
20100506-143740.042	0.0005950610113
20100506-143741.002	0.0029700051532
20100506-143742.113	0.0005929439842
20100506-143744.041	-0.0004268842260
20100506-143745.009	0.0006639634116
20100506-143746.049	-0.0002370791856
20100506-143747.046	-0.0005929439842
20100506-143748.086	0.0005929439842
20100506-143749.011	0.0017767253712
20100506-143751.017	-0.0005918911093
20100506-143752.074	-0.0011848342618
20100506-143753.002	0.0016583751728
20100506-143754.528	-0.0027852695122
20100506-143755.012	0.0005339503553
20100506-143757.043	0.0023696693553
20100506-143758.004	-0.0005918911093
20100506-143800.033	-0.0005922416519
20100506-143801.001	0.0005922416519
20100506-143803.025	0.0029559584042
20100506-143806.033	0.0029472464599
20100506-143807.052	-0.0029472464599
20100506-143808.015	0.0017693900222
20100506-143809.007	-0.0008843036685
20100506-143810.023	0.0002948547862
20100506-143811.003	-0.0005897965373
20100506-143814.028	0.0011792454197
20100506-143815.509	-0.0005894488824
20100506-143816.009	-0.0005897965373
20100506-143817.124	-0.0005901446026
20100506-143818.462	0.0005783451229
20100506-143819.232	0.0000117994796
20100506-143820.052	-0.0005901446026
20100506-143821.013	0.0005901446026
20100506-143822.026	0.0011792454197
20100506-143823.011	0.0011778564377
20100506-143825.013	-0.0004709761067
20100506-143826.173	-0.0007068803310
20100506-143828.210	0.0005891016371
20100506-143829.077	-0.0005891016371
20100506-143830.000	0.0005891016371
20100506-143831.214	-0.0000883431248
20100506-143832.341	-0.0005007585123
20100506-143833.151	0.0000058927346
20100506-143834.001	0.0011719637032
20100506-143837.030	-0.0005887548006
20100506-143840.229	0.0001177786940
20100506-143841.017	-0.0001177786940
20100506-143842.001	0.0000412241208
20100506-143843.318	-0.0006303257579
20100506-143844.009	-0.0005894488824
20100506-143845.010	0.0005894488824
20100506-143846.123	-0.0005894488824
20100506-143847.424	0.0005894488824
20100506-143849.135	0.0000058927346
20100506-143850.018	-0.0000058927346
20100506-143852.028	-0.0005894488824
20100506-143853.125	0.0005010536969
20100506-143854.005	-0.0010908502342
20100506-143855.094	0.0005839002935
20100506-143856.000	-0.0011740448961
20100506-143857.160	0.0005901446026
20100506-143859.008	-0.0005901446026
20100506-143902.075	0.0005901446026
20100506-143903.069	-0.0011806376814
20100506-143904.016	-0.0011820332346
20100506-143905.010	-0.0005915409815
20100506-143906.048	-0.0005918911093
20100506-143907.069	0.0000947261232
20100506-143908.005	0.0010887059676
20100506-143909.007	-0.0001182802059
20100506-143910.020	-0.0004732607755
20100506-143911.018	0.0017735742160
20100506-143912.006	0.0005904930789
20100506-143913.023	-0.0005904930789
20100506-143914.134	-0.0010046391531
20100506-143915.930	0.0004137971862
20100506-143916.014	-0.0005911912676
20100506-143917.021	0.0005911912676
20100506-143919.295	-0.0017746233584
20100506-143920.102	-0.0005922416519
20100506-143921.016	-0.0011855365941
20100506-143922.133	0.0005929439842
20100506-143923.137	-0.0011862397595
20100506-143924.022	0.0006348133002
20100506-143925.079	-0.0012284612844
20100506-143926.149	0.0005936479842
20100506-143927.001	0.0017788323694
20100506-143929.023	-0.0011855365941
20100506-143930.368	-0.0011869437595
20100506-143932.021	-0.0005940006115
20100506-143934.028	-0.0011890607822
20100506-143935.103	0.0004757939902
20100506-143936.040	-0.0004757939902
20100506-143937.185	-0.0005950610113
20100506-143938.003	-0.0005954153198
20100506-143939.144	0.0035671857089
20100506-143940.014	-0.0029717703892
20100506-143941.032	-0.0011911853702
20100506-143944.103	-0.0011926059851
20100506-143945.013	0.0035735594909
20100506-143946.069	-0.0023809535057
20100506-143947.056	-0.0011926059851
20100506-143948.106	-0.0005968367829
20100506-143949.160	-0.0005971932097
20100506-143951.143	0.0005971932097
20100506-143952.088	-0.0011947432723
20100506-143953.003	0.0011947432723
20100506-143954.037	-0.0011947432723
20100506-143955.040	-0.0005979073422
20100506-143956.010	0.0005979073422
20100506-143957.028	-0.0011961723914
20100506-143958.006	0.0005982650493
20100506-143959.035	-0.0005803118890
20100506-144000.025	-0.0000179531602
20100506-144001.192	-0.0005986231846
20100506-144003.001	0.0029895388484
20100506-144004.105	-0.0017926506145
20100506-144005.016	-0.0005982650493
20100506-144006.024	0.0017937224540
20100506-144007.001	-0.0029913273876
20100506-144008.039	0.0005989817490
20100506-144009.252	0.0023923456386
20100506-144010.020	-0.0035906681307
20100506-144011.030	0.0005993407431
20100506-144012.012	-0.0005993407431
20100506-144013.000	0.0011983224921
20100506-144014.011	-0.0005989817490
20100506-144015.112	-0.0005993407431
20100506-144017.016	-0.0024009615375
20100506-144018.017	0.0035992840296
20100506-144019.042	-0.0042004262179
20100506-144020.014	0.0030021037258
20100506-144021.023	-0.0018001805041
20100506-144022.024	-0.0012019232216
20100506-144023.008	0.0053973144517
20100506-144024.052	-0.0041953912301
20100506-144025.023	-0.0006007810334
20100506-144027.075	0.0006007810334
20100506-144029.008	-0.0012019232216
20100506-144030.256	0.0008114566091
20100506-144031.028	-0.0002103144208
20100506-144033.239	0.0006007810334
20100506-144034.226	-0.0006007810334
20100506-144036.003	0.0006007810334
20100506-144037.045	0.0012004803363
20100506-144038.030	-0.0006000600240
20100506-144040.259	0.0006000600240
20100506-144041.217	-0.0006000600240
20100506-144043.018	0.0006000600240
20100506-144045.352	0.0005997001679
20100506-144047.006	-0.0005997001679
20100506-144049.145	-0.0012004803363
20100506-144050.059	0.0018001805041
20100506-144051.058	-0.0005997001679
20100506-144052.036	-0.0006000600240
20100506-144053.086	0.0003000750210
20100506-144054.063	0.0002999850030
20100506-144056.014	-0.0018012613696
20100506-144057.036	0.0018012613696
20100506-144058.048	0.0005997001679
20100506-144100.266	-0.0005997001679
20100506-144101.026	0.0000059987822
20100506-144102.091	0.0005937013857
20100506-144103.055	-0.0001259072066
20100506-144104.398	0.0007252479497
20100506-144105.041	-0.0006892728445
20100506-144106.005	0.0012882545934
20100506-144107.375	-0.0005989817490
20100506-144109.088	0.0011976049336
20100506-144111.006	0.0005982650493
20100506-144112.022	-0.0005982650493
20100506-144113.015	0.0005982650493
20100506-144114.105	0.0005979073422
20100506-144115.097	-0.0001494433239
20100506-144116.004	0.0001494433239
20100506-144117.014	0.0005975500626
20100506-144118.026	0.0005971932097
20100506-144119.000	0.0017894427680
20100506-144120.005	0.0017862463815
20100506-144122.002	-0.0005950610113
20100506-144123.025	-0.0011911853702
20100506-144124.028	-0.0005961252039
20100506-144125.041	0.0005961252039
20100506-144126.074	0.0023809535057
20100506-144127.141	0.0005943536579
20100506-144129.243	-0.0005943536579
20100506-144132.026	0.0001010650473
20100506-144133.021	-0.0006957721716
20100506-144134.004	-0.0005950610113
20100506-144135.405	0.0005950610113
20100506-144137.021	-0.0011904763311
20100506-144138.091	-0.0041778634329
20100506-144139.159	0.0029859681786
20100506-144141.039	-0.0001192676965
20100506-144142.086	0.0001192676965
20100506-144143.120	-0.0005964807812
20100506-144144.021	-0.0011940299926
20100506-144145.050	0.0023866359777
20100506-144146.221	0.0017862463815
20100506-144147.252	-0.0030206193486
20100506-144148.141	-0.0005550698008
20100506-144150.004	0.0000059701314
20100506-144151.083	-0.0000059701314
20100506-144152.130	-0.0005971932097
20100506-144154.097	0.0047675894835
20100506-144156.032	-0.0035735594909
20100506-144157.023	-0.0000537007259
20100506-144158.050	-0.0005431360570
20100506-144159.017	-0.0011947432723
20100506-144200.016	0.0005975500626
20100506-144201.033	0.0044702801309
20100506-144202.022	-0.0034254259423
20100506-144203.037	-0.0004476609789
20100506-144205.043	-0.0001492648708
20100506-144206.129	-0.0004479283390
20100506-144207.059	-0.0004660584091
20100506-144208.242	-0.0000956285787
20100506-144209.150	0.0004362310899
20100506-144210.821	-0.0003465790295
20100506-144211.450	0.0004720349274
20100506-144212.015	-0.0000059737335
20100506-144213.079	-0.0005915763291
20100506-144215.212	-0.0000298868782
20100506-144216.521	-0.0000418431301
20100506-144217.130	0.0012664732806
20100506-144218.054	-0.0011947432723
20100506-144219.530	-0.0000059773042
20100506-144220.187	0.0012007205765
20100506-144221.073	-0.0011947432723
20100506-144222.000	-0.0001195528724
20100506-144223.134	-0.0004723736264
20100506-144224.030	0.0011894765614
20100506-144225.158	-0.0001194814506
20100506-144226.087	0.0007166746604
20100506-144229.853	0.0000298503007
20100506-144230.417	0.0004476476193
20100506-144231.138	-0.0004774979200
20100506-144233.003	-0.0005971932097
20100506-144234.051	0.0007165890669
20100506-144235.027	-0.0013141391294
20100506-144237.081	0.0000597710768
20100506-144238.194	0.0000896499171
20100506-144240.241	0.0004481290687
20100506-144241.273	-0.0005975500626
20100506-144242.142	0.0005975500626
20100506-144243.094	-0.0004182475489
20100506-144244.056	-0.0001793025137
20100506-144245.012	0.0002988196646
20100506-144246.006	-0.0008967270067
20100506-144247.085	-0.0011968882338
20100506-144250.001	-0.0017980226600
20100506-144251.012	-0.0006000600240
20100506-144252.022	0.0053876215324
20100506-144253.004	-0.0053876215324
20100506-144256.157	-0.0006004203122
20100506-144258.019	-0.0006007810334
20100506-144259.040	-0.0012026459658
20100506-144300.123	0.0006015037775
20100506-144302.035	-0.0012033695796
20100506-144304.017	-0.0006022282627
20100506-144305.007	-0.0012055456553
20100506-144306.060	0.0006029544952
20100506-144307.014	0.0072072384049
20100506-144308.463	-0.0084135111688
20100506-144309.165	0.0006033182687
20100506-144310.025	0.0006029544952
20100506-144312.000	-0.0024140023793
20100506-144313.084	-0.0006044122275
20100506-144314.297	0.0036210057670
20100506-144315.187	0.0054070423112
20100506-144316.021	-0.0005993407431
20100506-144318.021	-0.0090334850977
20100506-144319.051	0.0006047777626
20100506-144320.136	-0.0012099215027
20100506-144321.007	-0.0012113871863
20100506-144322.460	0.0012113871863
20100506-144323.005	-0.0012113871863
20100506-144326.090	0.0012113871863
20100506-144327.051	-0.0012113871863
20100506-144328.091	0.0018165309264
20100506-144329.080	-0.0036363676434
20100506-144331.017	0.0108696722369
20100506-144332.008	-0.0133012843773
20100506-144333.008	-0.0012180269472
20100506-144334.176	-0.0061124884691
20100506-144335.415	0.0006129329030
20100506-144336.018	0.0006125574464
20100506-144337.077	-0.0018387991697
20100506-144338.069	0.0188398158125
20100506-144339.033	-0.0078573991439
20100506-144340.006	-0.0012143292324
20100506-144341.019	-0.0091547786160
20100506-144342.060	-0.0012269940190
20100506-144344.091	-0.0006140620396
20100506-144345.004	0.0194653347881
20100506-144346.275	-0.0188512727485
20100506-144347.010	0.0006136851988
20100506-144348.012	0.0042852835703
20100506-144349.141	-0.0012224940398
20100506-144350.004	-0.0018365478073
20100506-144351.011	-0.0024539889616
20100506-144352.162	0.0194653347881
20100506-144353.056	-0.0182375875498
20100506-144354.063	-0.0012277472383
20100506-144355.000	-0.0006144393434
20100506-144356.037	0.0000061462626
20100506-144357.004	0.0012223551204
20100506-144358.010	-0.0012285013830
20100506-144403.011	-0.0012300124552
20100506-144405.014	0.0006028951453
20100506-144406.051	0.0018556186929
20100506-144407.040	-0.0018433184943
20100506-144408.055	-0.0006151953439
20100506-144409.004	0.0006151953439
20100506-144412.031	0.0006148171113
20100506-144413.051	-0.0006086670687
20100506-144414.007	-0.0000061500426
20100506-144415.004	0.0006148171113
20100506-144416.129	-0.0006148171113
20100506-144417.103	-0.0006151953439
20100506-144418.017	0.0006151953439
20100506-144419.103	-0.0006151953439
20100506-144421.131	0.0000615365681
20100506-144422.047	-0.0000615365681
20100506-144424.002	0.0006028951453
20100506-144425.018	-0.0006028951453
20100506-144427.000	-0.0018478600885
20100506-144428.133	0.0024630554324
20100506-144429.042	-0.0030797683721
20100506-144432.185	0.0027722180083
20100506-144433.012	-0.0015391722294
20100506-144434.106	-0.0018501392882
20100506-144435.140	0.0006170935092
20100506-144436.227	-0.0018524241172
20100506-144438.182	-0.0012368585374
20100506-144439.378	-0.0006190034243
20100506-144440.351	0.0037082860789
20100506-144441.009	-0.0030892826546
20100506-144442.011	-0.0012383902511
20100506-144444.159	-0.0024813908514
20100506-144445.025	-0.0018650922410
20100506-144446.072	-0.0006224712308
20100506-144447.019	0.0024875634718
20100506-144448.094	0.0037197811025
20100506-144449.038	-0.0068302035169
20100506-144450.027	-0.0012468829546
20100506-144451.000	-0.0006240249812
20100506-144452.018	-0.0006244146316
20100506-144454.024	-0.0006248047688
20100506-144459.032	0.0006248047688
20100506-144500.008	-0.0006248047688
20100506-144501.036	0.0006248047688
20100506-144503.084	-0.0006248047688
20100506-144504.081	0.0012492194004
20100506-144505.104	-0.0006244146316
20100506-144506.011	0.0006244146316
20100506-144507.029	-0.0012492194004
20100506-144509.055	-0.0043845983178
20100506-144510.010	-0.0012562815723
20100506-144511.059	0.0056408798901
20100506-144512.067	0.0185763855729
20100506-144513.057	-0.0248459985865
20100506-144515.048	-0.0006291286776
20100506-144516.022	-0.0006295247296
20100506-144518.047	-0.0069510548440
20100506-144519.004	-0.0050858342300
20100506-144520.029	0.0189399601009
20100506-144521.083	-0.0075329923075
20100506-144522.027	-0.0075901692667
20100506-144524.062	-0.0050923089037
20100506-144525.063	-0.0038363218406
20100506-144526.004	0.0414111867036
20100506-144527.012	-0.0401307767976
20100506-144528.007	-0.0032041039908
20100506-144530.064	-0.0012845216924
20100506-144531.127	0.0006424670957
20100506-144532.015	0.0190845486924
20100506-144533.002	-0.0184424940957
20100506-144534.004	0.0121213605323
20100506-144535.056	-0.0121213605323
20100506-144537.044	-0.0006420545967
20100506-144540.286	0.0012836972238
20100506-144541.007	0.0006412311858
20100506-144542.076	-0.0019249284096
20100506-144544.022	-0.0032164710908
20100506-144545.041	0.0006441224055
20100506-144546.256	-0.0012886599721
20100506-144547.019	0.0006445375666
20100506-144549.008	0.0006441224055
20100506-144550.022	0.0032144032820
20100506-144551.406	-0.0045030632542
20100506-144554.037	0.0045030632542
20100506-144555.002	-0.0038585256875
20100506-144556.151	-0.0006445375666
20100506-144559.104	0.0006445375666
20100506-144600.014	-0.0006445375666
20100506-144601.001	0.0025756614368
20100506-144602.118	-0.0032206147000
20100506-144605.027	0.0019336132354
20100506-144606.008	-0.0019336132354
20100506-144607.199	-0.0012911557636
20100506-144609.059	-0.0006462035766
20100506-144610.048	0.0012919898438
20100506-144611.247	-0.0025856510850
20100506-144612.137	0.0051646338168
20100506-144613.148	-0.0051646338168
20100506-144614.141	0.0012936612412
20100506-144615.011	0.0012919898438
20100506-144616.168	0.0006453694964
20100506-144617.065	0.0012894908299
20100506-144618.049	-0.0038734715958
20100506-144619.028	0.0006466214257
20100506-144620.180	0.0012919898438
20100506-144621.020	0.0006453694964
20100506-144622.028	0.0006449532632
20100506-144623.202	-0.0000967164757
20100506-144624.016	-0.0037792573690
20100506-144625.032	0.0025856510850
20100506-144626.009	-0.0051780050968
20100506-144627.016	0.0025923540117
20100506-144628.004	-0.0006474587471
20100506-144630.022	-0.0006478782216
20100506-144632.158	0.0006478782216
20100506-144633.001	0.0006474587471
20100506-144636.039	0.0006470398155
20100506-144637.003	0.0032289340292
20100506-144638.073	-0.0032289340292
20100506-144639.052	-0.0006470398155
20100506-144641.010	-0.0006474587471
20100506-144643.005	0.0006474587471
20100506-144644.041	0.0003235722403
20100506-144645.181	-0.0004206643323
20100506-144646.017	0.0000970920919
20100506-144647.011	0.0006470398155
20100506-144648.161	-0.0006470398155
20100506-144649.065	-0.0003236769732
20100506-144650.023	0.0003236769732
20100506-144651.012	0.0006470398155
20100506-144653.209	-0.0006470398155
20100506-144654.005	0.0012936612412
20100506-144655.011	0.0006462035766
20100506-144656.028	-0.0019398648178
20100506-144657.004	0.0025856510850
20100506-144658.092	-0.0012919898438
20100506-144659.153	0.0019373593402
20100506-144700.035	0.0012894908299
20100506-144701.001	-0.0006445375666
20100506-144702.003	0.0019323677511
20100506-144703.002	0.0012861738107
20100506-144704.191	-0.0025740039952
20100506-144705.017	0.0025740039952
20100506-144706.015	0.0032082157771
20100506-144707.034	0.0019200005898
20100506-144708.064	0.0012779554455
20100506-144709.004	-0.0006387735765
20100506-144711.034	-0.0006391818690
20100506-144712.107	0.0006391818690
20100506-144714.021	0.0019150979361
20100506-144715.028	0.0006375518227
20100506-144716.034	-0.0012755103770
20100506-144717.172	0.0019126559863
20100506-144718.061	0.0006367399133
20100506-144719.171	0.0000318263554
20100506-144720.008	0.0012404384472
20100506-144721.613	0.0006355259191
20100506-144724.014	0.0031715852783
20100506-144725.009	-0.0019017438378
20100506-144726.222	0.0012682309880
20100506-144729.124	-0.0006339144428
20100506-144730.141	-0.0006343165452
20100506-144731.015	0.0012682309880
20100506-144732.375	0.0006335128498
20100506-144734.002	0.0004748713979
20100506-144735.078	0.0001582403674
20100506-144736.119	-0.0006331117654
20100506-144737.011	0.0012658229538
20100506-144740.000	0.0037878833169
20100506-144742.071	-0.0006303183316
20100506-144744.045	0.0018897643419
20100506-144745.405	0.0006291286776
20100506-144746.063	0.0018850146958
20100506-144747.155	-0.0012562815723
20100506-144749.005	0.0018838310124
20100506-144751.018	-0.0006275494401
20100506-144752.278	0.0006275494401
20100506-144753.256	-0.0006275494401
20100506-144754.065	0.0006275494401
20100506-144755.157	-0.0006275494401
20100506-144756.081	0.0025078383050
20100506-144757.016	-0.0021940143576
20100506-144758.345	0.0015676441524
20100506-144759.000	0.0018779348242
20100506-144800.321	0.0006251953939
20100506-144802.064	0.0006248047688
20100506-144803.040	0.0006181724149
20100506-144804.018	0.0000062422167
20100506-144805.005	0.0018709079358
20100506-144806.006	-0.0012468829546
20100506-144807.081	0.0024922131280
20100506-144808.015	-0.0006224712308
20100506-144809.005	0.0006224712308
20100506-144810.008	0.0043464830924
20100506-144811.008	-0.0018604656529
20100506-144812.001	0.0024798524798
20100506-144813.092	0.0018558619617
20100506-144814.059	-0.0018558619617
20100506-144815.005	0.0067880544510
20100506-144816.000	0.0012292564547
20100506-144817.021	-0.0006144393434
20100506-144820.031	0.0001167725303
20100506-144821.028	-0.0001167725303
20100506-144822.044	0.0006144393434
20100506-144823.010	0.0024539889616
20100506-144824.001	0.0018365478073
20100506-144825.059	0.0024434954125
20100506-144826.081	0.0018287112685
20100506-144827.020	0.0006088280249
20100506-144828.005	0.0036452045223
20100506-144829.113	0.0001152147088
20100506-144830.113	-0.0001152147088
20100506-144832.129	-0.0024286593601
20100506-144833.044	-0.0006080875833
20100506-144834.068	0.0006080875833
20100506-144835.162	-0.0018253731871
20100506-144837.017	-0.0012187691941
20100506-144838.012	-0.0006099420744
20100506-144839.028	-0.0003051106050
20100506-144840.061	-0.0064289215764
20100506-144843.058	-0.0006144393434
20100506-144848.011	-0.0006148171113
20100506-144849.029	0.0006148171113
20100506-144850.000	0.0006144393434
20100506-144851.073	0.0006140620396
20100506-144852.087	-0.0012285013830
20100506-144853.401	0.0006144393434
20100506-144854.015	-0.0012292564547
20100506-144855.014	0.0042958028627
20100506-144856.045	-0.0012254903495
20100506-144857.077	-0.0006133088202
20100506-144901.227	0.0012262417232
20100506-144902.175	0.0024479816386
20100506-144903.072	-0.0006114338313
20100506-144905.285	0.0006114338313
20100506-144906.029	0.0006110602084
20100506-144907.054	0.0006106870419
20100506-144908.075	-0.0006106870419
20100506-144914.308	0.0012210013727
20100506-144917.214	0.0006099420744
20100506-144918.070	0.0012126790416
20100506-144919.066	0.0000060901525
20100506-144920.003	-0.0006091989223
20100506-144921.007	0.0006091989223
20100506-144922.355	-0.0006091989223
20100506-144923.248	0.0033460107263
20100506-144924.396	-0.0003037205794
20100506-144931.001	-0.0012158056209
20100506-144933.077	-0.0006084575789
20100506-144934.003	0.0006084575789
20100506-144935.024	0.0030367469435
20100506-144936.073	0.0018176315213
20100506-144937.071	-0.0003027092501
20100506-144938.034	0.0015126307528
20100506-144939.012	0.0012084593616
20100506-144940.002	0.0006036824814
20100506-144942.274	-0.0006036824814
20100506-144943.024	-0.0030238910251
20100506-144944.011	-0.0005695140503
20100506-144945.472	0.0004483680086
20100506-144947.401	-0.0023045677008
20100506-144948.009	0.0006069802918
20100506-144949.009	-0.0006069802918
20100506-144951.029	0.0012135923820
20100506-144952.017	-0.0006066120902
20100506-144956.079	-0.0003034440928
20100506-144957.452	0.0004551316167
20100506-144958.146	-0.0001516875240
20100506-145000.297	-0.0006069802918
20100506-145001.008	0.0006069802918
20100506-145003.111	-0.0006069802918
20100506-145005.007	0.0005948442958
20100506-145006.011	-0.0018099112740
20100506-145007.000	-0.0030441423812
20100506-145008.021	-0.0006099420744
20100506-145009.097	-0.0024434954125
20100506-145012.050	0.0006114338313
20100506-145014.034	-0.0012232417427
20100506-145015.072	-0.0018376727989
20100506-145019.093	0.0003065134124
20100506-145020.066	-0.0003065134124
20100506-145022.218	0.0006129329030
20100506-145023.423	-0.0006129329030
20100506-145024.050	0.0004290924760
20100506-145025.019	-0.0003064758368
20100506-145026.005	0.0001838967731
20100506-145027.001	0.0003064194907
20100506-145029.003	-0.0001225565294
20100506-145030.170	0.0001225565294
20100506-145032.227	0.0006125574464
20100506-145033.158	-0.0006125574464
20100506-145034.011	0.0004900759716
20100506-145035.021	0.0001224814748
20100506-145038.625	0.0007651695224
20100506-145039.119	0.0004588208385
20100506-145041.198	-0.0001223316412
20100506-145042.012	-0.0011016587197
20100506-145043.058	0.0088401734062
20100506-145044.096	-0.0088401734062
20100506-145046.061	0.0005999424725
20100506-145047.035	-0.0009674319113
20100506-145048.284	0.0003674894388
20100506-145051.150	0.0006121824495
20100506-145058.415	-0.0006121824495
20100506-145100.080	0.0006121824495
20100506-145103.036	0.0006118079114
20100506-145105.016	-0.0006118079114
20100506-145108.015	0.0006118079114
20100506-145110.024	-0.0000061162267
20100506-145111.008	0.0000061162267
20100506-145114.042	-0.0000061162267
20100506-145115.078	0.0000061162267
20100506-145116.563	0.0003057636471
20100506-145117.026	0.0045752710588
20100506-145118.562	0.0006084575789
20100506-145119.011	0.0006080875833
20100506-145121.028	-0.0006080875833
20100506-145122.185	-0.0006814973734
20100506-145123.070	-0.0011449871526
20100506-145124.088	0.0009136592687
20100506-145125.078	0.0003043676785
20100506-145127.165	0.0006084575789
20100506-145129.037	-0.0006084575789
20100506-145131.118	0.0018242631997
20100506-145132.018	0.0006073489406
20100506-145133.005	0.0006069802918
20100506-145134.180	0.0006066120902
20100506-145135.325	-0.0018209413226
20100506-145136.586	0.0018209413226
20100506-145139.007	0.0006062443350
20100506-145140.367	0.0012113871863
20100506-145141.179	0.0012099215027
20100506-145143.093	0.0018121418429
20100506-145144.001	0.0006033182687
20100506-145145.028	0.0006029544952
20100506-145147.641	-0.0006029544952
20100506-145148.074	0.0006029544952
20100506-145150.039	0.0006025911601
20100506-145151.021	0.0003011594662
20100506-145152.166	0.0003070892480
20100506-145153.053	0.0011973491282
20100506-145154.101	0.0012019232216
20100506-145156.183	-0.0006608789931
20100506-145157.018	0.0036593819893
20100506-145158.150	-0.0002994460271
20100506-145159.026	0.0008980692117
20100506-145200.011	-0.0005986231846
20100506-145201.001	0.0005986231846
20100506-145203.033	0.0005743413181
20100506-145204.018	-0.0005743413181
20100506-145205.053	0.0005982650493
20100506-145209.093	0.0004783544698
20100506-145210.033	0.0007171029350
20100506-145211.064	-0.0017937224540
20100506-145212.006	0.0005982650493
20100506-145213.007	-0.0005982650493
20100506-145215.039	-0.0001196959724
20100506-145216.000	-0.0004789272122
20100506-145217.039	0.0011968882338
20100506-145218.011	-0.0011968882338
20100506-145219.335	0.0005986231846
20100506-145220.302	-0.0002992667986
20100506-145221.017	-0.0002993563860
20100506-145223.254	-0.0011983224921
20100506-145224.045	0.0004795013278
20100506-145225.023	-0.0004795013278
20100506-145226.121	0.0011983224921
20100506-145227.005	0.0083482893915
20100506-145228.030	0.0023724803536
20100506-145229.013	0.0023668650103
20100506-145230.026	0.0029507250681
20100506-145231.096	-0.0005894488824
20100506-145232.047	-0.0005897965373
20100506-145234.125	0.0002949417511
20100506-145236.018	-0.0014755794326
20100506-145238.013	-0.0005908419670
20100506-145239.288	0.0005908419670
20100506-145241.061	-0.0017735742160
20100506-145242.078	-0.0005918911093
20100506-145243.154	0.0041594841716
20100506-145244.046	0.0011549658919
20100506-145245.008	-0.0002945074384
20100506-145246.012	0.0002945074384
20100506-145248.120	-0.0017683470567
20100506-145251.140	0.0005897965373
20100506-145252.020	0.0070505579967
20100506-145253.102	0.0035067248092
20100506-145254.021	0.0011661808902
20100506-145255.148	-0.0023337233462
20100506-145256.000	0.0011675424560
20100506-145258.002	-0.0002917578431
20100506-145259.025	0.0000875362911
20100506-145300.015	-0.0015476037136
20100506-145301.016	0.0011682244319
20100506-145302.019	0.0005836008336
20100506-145303.009	0.0034944706498
20100506-145304.039	-0.0010179598058
20100506-145305.045	0.0004305780286
20100506-145306.022	-0.0017409079824
20100506-145307.050	-0.0040875969323
20100506-145308.045	-0.0029299757263
20100506-145309.059	0.0087642979936
20100506-145310.035	0.0011627908287
20100506-145311.029	-0.0004882074746
20100506-145312.141	-0.0000930189294
20100506-145314.024	0.0005812264040
20100506-145315.206	0.0008712066763
20100506-145316.051	-0.0008712066763
20100506-145317.021	-0.0006742539868
[truncated: 1,391 more rows]
