# Supplementary material for: A Financial Market Model Incorporating Herd Behaviour
Source: PLoS One. 2016 Mar 23;11(3):e0151790. doi: 10.1371/journal.pone.0151790 (PMC4805300; doi:10.1371/journal.pone.0151790)
Supplement: S1 Dataset — A compressed file containing log-returns computed from empirical market data for General Electric at both daily, and intraday, frequencies. Dates or timestamps are included in the files where relevant, and only non-zero returns are used. A separate file containing the implied volatility market data for SPXpm European call options, as of 25 November 2014, is included. (ZIP) [file pone.0151790.s001.zip › SPXpm_volatility.txt]

Strike Price	Implied Volatility
2000	11.91
2005	11.78
2010	11.6
2015	11.37
2020	11.23
2025	10.97
2030	10.78
2035	10.54
2040	10.34
2045	10.09
2050	9.87
2055	9.63
2060	9.41
2065	9.24
2070	9.04
2075	8.89
2080	8.73
2085	8.56
2090	8.43
2095	8.3
2100	8.21
2105	8.12
2110	8.12
2115	8.08
2120	8.08
2125	8.12
2130	8.23
2135	8.32
2140	8.46
2145	8.63
2150	8.82
2160	9.19
2170	9.64
2175	9.9
2180	10.14
2190	10.72
2200	11.09
2220	12.02
