# Supplementary material for: A Financial Market Model Incorporating Herd Behaviour
Source: PLoS One. 2016 Mar 23;11(3):e0151790. doi: 10.1371/journal.pone.0151790 (PMC4805300; doi:10.1371/journal.pone.0151790)
Supplement: S1 Dataset — A compressed file containing log-returns computed from empirical market data for General Electric at both daily, and intraday, frequencies. Dates or timestamps are included in the files where relevant, and only non-zero returns are used. A separate file containing the implied volatility market data for SPXpm European call options, as of 25 November 2014, is included. (ZIP) [file pone.0151790.s001.zip › GE_daily.txt]

Date	daily log return
03 January 2003	-0.003533573
06 January 2003	0.025627495
07 January 2003	-0.005767029
08 January 2003	-0.015739177
09 January 2003	0.015739177
10 January 2003	-0.009880929
13 January 2003	-0.000584283
14 January 2003	0.002918006
15 January 2003	-0.020607147
16 January 2003	-0.005966605
17 January 2003	-0.006604647
21 January 2003	-0.033070987
22 January 2003	-0.021397922
23 January 2003	0.016404153
24 January 2003	-0.037619992
27 January 2003	-0.000649984
28 January 2003	0.004541039
29 January 2003	-0.005191446
30 January 2003	-0.021039566
31 January 2003	0.025583553
03 February 2003	0.021781771
04 February 2003	-0.025675351
05 February 2003	-0.00195249
06 February 2003	-0.00457069
07 February 2003	-0.008544252
10 February 2003	-0.003305788
11 February 2003	-0.005312097
12 February 2003	-0.011382781
13 February 2003	-0.003372684
14 February 2003	0.01342302
18 February 2003	0.019148819
19 February 2003	0.018789021
21 February 2003	0.019072415
24 February 2003	-0.015868311
25 February 2003	0.023396578
26 February 2003	-0.017654935
27 February 2003	0.022642477
28 February 2003	0.006199648
03 March 2003	-0.006199648
04 March 2003	-0.021371021
05 March 2003	0.017008284
06 March 2003	0.00622667
07 March 2003	0.0147877
10 March 2003	-0.029167442
11 March 2003	-0.010763004
12 March 2003	0.018916075
13 March 2003	0.057644103
14 March 2003	0.017534055
17 March 2003	0.023476601
18 March 2003	0.005080451
19 March 2003	0.021721823
20 March 2003	-0.004971013
21 March 2003	0.042282721
24 March 2003	-0.04672224
25 March 2003	0.009410532
26 March 2003	-0.014428663
27 March 2003	-0.005605396
28 March 2003	-0.015864355
31 March 2003	-0.020773973
01 April 2003	0.024763719
02 April 2003	0.034659702
03 April 2003	0.017969446
04 April 2003	0.003232761
07 April 2003	0.004829631
08 April 2003	0.010649728
09 April 2003	-0.027384261
10 April 2003	0.002718132
11 April 2003	0.00972455
14 April 2003	0.004291852
15 April 2003	0.019088597
16 April 2003	-0.016949558
17 April 2003	0.023754086
21 April 2003	-0.012070469
22 April 2003	0.029138378
23 April 2003	0.013751172
24 April 2003	-0.009657
28 April 2003	0.014199022
29 April 2003	-0.004036332
30 April 2003	0.001515535
01 May 2003	-0.011678224
02 May 2003	-0.001021972
05 May 2003	-0.008729195
06 May 2003	0.010261763
07 May 2003	-0.009230835
08 May 2003	-0.013485682
09 May 2003	0.018624439
12 May 2003	-0.001025641
13 May 2003	-0.014470537
14 May 2003	0.002080084
15 May 2003	-0.004686288
16 May 2003	-0.022164496
19 May 2003	-0.011269237
20 May 2003	0.006455106
21 May 2003	-0.004298771
22 May 2003	0.004298771
23 May 2003	-0.003222344
27 May 2003	0.0244433
28 May 2003	-0.001576044
29 May 2003	-0.001052078
30 May 2003	0.016184117
02 June 2003	0.010304058
03 June 2003	0.001536492
04 June 2003	0.010689845
05 June 2003	0.014077658
06 June 2003	0.017322878
09 June 2003	-0.004918849
10 June 2003	0.014684552
11 June 2003	0.012554486
12 June 2003	0.002874942
13 June 2003	-0.01348768
16 June 2003	0.022063245
17 June 2003	-0.00427859
18 June 2003	-0.01536276
19 June 2003	-0.028461195
20 June 2003	0.004965253
23 June 2003	-0.004965253
24 June 2003	0.001989061
25 June 2003	-0.022608348
26 June 2003	0.003044142
27 June 2003	-0.018405428
30 June 2003	0.002061856
01 July 2003	-0.001545994
02 July 2003	-0.001031992
03 July 2003	-0.002067184
07 July 2003	0.025033236
08 July 2003	-0.015764374
09 July 2003	-0.014975751
10 July 2003	-0.006786766
11 July 2003	-0.002622608
14 July 2003	-0.002629505
15 July 2003	-0.013252248
16 July 2003	-0.010729717
17 July 2003	-0.010300986
18 July 2003	0.024759069
21 July 2003	-0.022581605
22 July 2003	0.009201689
23 July 2003	0.000538648
24 July 2003	0.000538358
25 July 2003	0.035425327
28 July 2003	-0.002080084
29 July 2003	-0.016798295
30 July 2003	0.002643406
31 July 2003	0.016754319
01 August 2003	0.000519076
04 August 2003	0.000518807
05 August 2003	-0.024148155
06 August 2003	-0.004259857
07 August 2003	0.01430488
11 August 2003	0.007337559
12 August 2003	0.001565354
13 August 2003	-0.011009286
14 August 2003	0.018799509
15 August 2003	0.00824322
18 August 2003	0.034790501
19 August 2003	0.001485516
20 August 2003	-0.013449767
21 August 2003	0.023787048
22 August 2003	-0.009348162
25 August 2003	-0.00098912
26 August 2003	0.00098912
27 August 2003	-0.004458764
28 August 2003	-0.001988072
29 August 2003	-0.003988041
02 September 2003	0.029044621
03 September 2003	0.022073833
04 September 2003	0.006622541
05 September 2003	-0.008998403
08 September 2003	0.01088253
09 September 2003	-0.007083855
10 September 2003	-0.004274526
11 September 2003	0.014647084
12 September 2003	0.00140614
15 September 2003	-0.004224367
16 September 2003	0.016791439
17 September 2003	-0.006496543
18 September 2003	0.012031612
19 September 2003	-0.005535069
22 September 2003	-0.016791439
23 September 2003	0.005160696
24 September 2003	-0.02415462
25 September 2003	-0.007699749
26 September 2003	-0.017052788
29 September 2003	0.01656958
30 September 2003	-0.018537116
01 October 2003	0.027199345
02 October 2003	0.003825925
03 October 2003	0.002383791
06 October 2003	-0.000952835
07 October 2003	-0.00477784
08 October 2003	-0.014472033
09 October 2003	-0.002432499
10 October 2003	-0.027155458
13 October 2003	-0.013605652
14 October 2003	0.01260415
15 October 2003	-0.015144156
16 October 2003	0.005579522
17 October 2003	-0.016318567
20 October 2003	0.00819257
21 October 2003	0.003563251
22 October 2003	-0.018462063
23 October 2003	0.001034661
24 October 2003	-0.003107201
27 October 2003	-0.00259673
28 October 2003	0.010346704
29 October 2003	0.01075004
30 October 2003	0.002034589
31 October 2003	0.004562746
03 November 2003	-0.007616183
04 November 2003	-0.004597709
05 November 2003	-0.008226267
06 November 2003	0.000516129
07 November 2003	-0.011416834
10 November 2003	0.001564537
11 November 2003	-0.002086594
12 November 2003	0.020672571
13 November 2003	-0.01235219
14 November 2003	-0.016184117
17 November 2003	-0.002635048
18 November 2003	0.022437675
19 November 2003	0.035482688
20 November 2003	-0.018090946
21 November 2003	-0.013272272
24 November 2003	0.006658155
25 November 2003	0.005599404
26 November 2003	-0.00508907
28 November 2003	-0.003577821
01 December 2003	0.012719581
02 December 2003	0.015550853
03 December 2003	0.000995025
04 December 2003	-0.012509545
05 December 2003	-0.001511716
08 December 2003	0.009036206
09 December 2003	0.006475739
10 December 2003	0.005446906
11 December 2003	0.022461882
12 December 2003	-0.009704103
15 December 2003	0.007286892
16 December 2003	0.010592299
17 December 2003	0.002869442
18 December 2003	0.00381316
19 December 2003	0.001426195
22 December 2003	0.003319899
23 December 2003	0.003308913
24 December 2003	-0.006628812
26 December 2003	-0.005717024
29 December 2003	0.009983444
30 December 2003	-0.003316753
31 December 2003	0.008506668
02 January 2004	0.004226351
05 January 2004	0.014883996
06 January 2004	-0.006949298
07 January 2004	0.010175851
08 January 2004	0.017788382
09 January 2004	-0.014113596
12 January 2004	0.009128315
13 January 2004	-0.015106719
14 January 2004	0.012376963
16 January 2004	0.041058869
20 January 2004	0.000437158
21 January 2004	0.014320054
22 January 2004	-0.009523882
23 January 2004	-0.009176381
26 January 2004	0.027280323
27 January 2004	0.001707213
28 January 2004	-0.012875714
29 January 2004	0.008173846
30 January 2004	-0.012069112
03 February 2004	-0.012216557
04 February 2004	-0.001317813
05 February 2004	0.010494193
06 February 2004	-0.010494193
09 February 2004	-0.008386719
10 February 2004	-0.012040279
11 February 2004	0.017786151
12 February 2004	-0.00663279
13 February 2004	-0.004446428
17 February 2004	0.010197384
18 February 2004	-0.009306515
19 February 2004	-0.004462301
20 February 2004	0.0031257
23 February 2004	0.021610543
24 February 2004	-0.004372547
25 February 2004	-0.009245058
26 February 2004	-0.003100778
27 February 2004	-0.004446428
01 March 2004	0.00798939
02 March 2004	-0.008881053
03 March 2004	0.011089047
04 March 2004	0.00132246
05 March 2004	-0.003972638
08 March 2004	-0.02916967
09 March 2004	-0.008230499
10 March 2004	-0.01480138
11 March 2004	-0.022144603
12 March 2004	0.005700728
15 March 2004	-0.009519348
16 March 2004	0.006197874
17 March 2004	0.008518745
18 March 2004	-0.000942952
19 March 2004	-0.019048195
22 March 2004	-0.024824833
23 March 2004	-0.006923865
24 March 2004	-0.000993049
25 March 2004	0.017725723
26 March 2004	0.013572676
29 March 2004	0.012440352
30 March 2004	0.00710735
31 March 2004	-0.005681833
01 April 2004	0.003318325
02 April 2004	0.014097978
05 April 2004	0.016659339
06 April 2004	-0.001837391
07 April 2004	-0.003684942
12 April 2004	0.006898165
13 April 2004	-0.019903457
14 April 2004	-0.016973533
15 April 2004	0.008994143
16 April 2004	0.015431683
19 April 2004	-0.004185079
20 April 2004	-0.020716372
21 April 2004	0.007582975
22 April 2004	0.005180139
23 April 2004	-0.005180139
26 April 2004	0.001886793
27 April 2004	-0.00661941
28 April 2004	-0.017708048
29 April 2004	0.000965251
30 April 2004	-0.003382463
03 May 2004	0.01202805
04 May 2004	0.004294924
05 May 2004	0.00190295
06 May 2004	-0.000951022
07 May 2004	-0.015340665
10 May 2004	0.000965717
11 May 2004	0.007213304
12 May 2004	0.005256882
13 May 2004	-0.001908398
14 May 2004	-0.006227565
17 May 2004	-0.006266591
18 May 2004	0.015355388
19 May 2004	-0.006209717
20 May 2004	-0.000479272
21 May 2004	0.013806456
24 May 2004	0.004246291
25 May 2004	0.013561115
26 May 2004	0.002782933
27 May 2004	-0.000926784
28 May 2004	-0.004646849
01 June 2004	-0.002331547
02 June 2004	0.001865672
03 June 2004	-0.003267214
04 June 2004	0.007452293
07 June 2004	0.014282666
08 June 2004	-0.006885499
09 June 2004	-0.009255041
10 June 2004	0.010175851
14 June 2004	0.002298323
15 June 2004	0.007775022
16 June 2004	0.009521722
17 June 2004	0.007642204
18 June 2004	0.006694959
21 June 2004	0.000444741
22 June 2004	0.007971699
23 June 2004	0.01705705
24 June 2004	0.001300109
25 June 2004	-0.03302083
28 June 2004	0.004020555
29 June 2004	0.000445732
30 June 2004	0.002225685
01 July 2004	-0.012077982
02 July 2004	-0.010859835
06 July 2004	0.004992068
07 July 2004	0.006317711
08 July 2004	-0.010400275
09 July 2004	0.014888612
12 July 2004	0.013345394
13 July 2004	0.007484076
14 July 2004	0.00873368
15 July 2004	0.006932437
16 July 2004	-0.008237636
19 July 2004	0.004344055
20 July 2004	-0.000867303
21 July 2004	-0.01838931
22 July 2004	0.008360885
23 July 2004	-0.011015754
26 July 2004	-0.006222242
27 July 2004	0.015044532
28 July 2004	0.014821544
29 July 2004	-0.002599655
30 July 2004	0.001300672
02 August 2004	0.000433182
03 August 2004	-0.011762279
05 August 2004	-0.019916569
06 August 2004	-0.022147798
09 August 2004	0.010457017
10 August 2004	0.007210486
11 August 2004	0.00358584
12 August 2004	-0.018514866
13 August 2004	0.009074472
16 August 2004	0.01256749
17 August 2004	-0.004918409
18 August 2004	0.019530137
19 August 2004	-0.001759789
20 August 2004	-0.002204101
23 August 2004	-0.003979665
24 August 2004	0.003538261
25 August 2004	0.004844757
27 August 2004	-0.000439464
30 August 2004	-0.006172859
31 August 2004	0.006612323
01 September 2004	0.002632735
02 September 2004	0.007856871
03 September 2004	-0.00873368
07 September 2004	0.014802186
08 September 2004	0.009462436
09 September 2004	0.005975263
10 September 2004	0.000850702
13 September 2004	-0.003833871
14 September 2004	0.002131742
15 September 2004	-0.008984018
17 September 2004	0.020417553
21 September 2004	0.007132399
22 September 2004	-0.015589109
23 September 2004	-0.008957194
24 September 2004	-0.000428541
27 September 2004	-0.00860961
28 September 2004	0.005604671
29 September 2004	0.004290011
30 September 2004	0.003845337
01 October 2004	0.011448079
04 October 2004	0.00420699
05 October 2004	-0.001680673
06 October 2004	0.009625519
07 October 2004	-0.01257351
08 October 2004	-0.006346541
11 October 2004	0.00761103
12 October 2004	0.000421141
13 October 2004	-0.008881429
14 October 2004	-0.007675944
15 October 2004	0.002992095
18 October 2004	0.009768606
19 October 2004	-0.013617232
20 October 2004	-0.006016348
21 October 2004	0.004301082
22 October 2004	-0.012524457
25 October 2004	-0.001739887
26 October 2004	0.021959978
27 October 2004	0.009747905
28 October 2004	0.002106594
29 October 2004	0.002522069
01 November 2004	-0.001680673
03 November 2004	0.007958157
04 November 2004	0.021870069
05 November 2004	0.002853069
08 November 2004	-0.002037075
09 November 2004	0.00852797
10 November 2004	-0.002834584
11 November 2004	0.013693327
12 November 2004	0.01232375
15 November 2004	-0.003958833
17 November 2004	0.006720721
18 November 2004	0.013307437
19 November 2004	-0.015279435
22 November 2004	-0.005145469
23 November 2004	-0.00796817
24 November 2004	-0.004409708
26 November 2004	-0.005640627
29 November 2004	-0.004048589
30 November 2004	0.001621403
01 December 2004	0.018459593
02 December 2004	-0.00199005
03 December 2004	-0.003192341
06 December 2004	-0.004406176
07 December 2004	-0.010086832
08 December 2004	0.0108894
09 December 2004	0.008785999
10 December 2004	0.0185154
13 December 2004	0.02124042
14 December 2004	-0.002678402
15 December 2004	0.000383068
16 December 2004	-0.007689388
17 December 2004	-0.009695635
20 December 2004	0.009695635
21 December 2004	0.001542615
22 December 2004	-0.00270114
23 December 2004	-0.001933863
27 December 2004	-0.005434796
28 December 2004	0.003109214
29 December 2004	-0.003498546
30 December 2004	0.001167542
31 December 2004	-0.002726389
03 January 2005	0.00233736
04 January 2005	-0.012135596
05 January 2005	-0.005925358
06 January 2005	0.007892701
07 January 2005	-0.005913678
10 January 2005	-0.00277173
11 January 2005	-0.013975073
12 January 2005	0.007610692
13 January 2005	-0.01244746
14 January 2005	0.008048333
18 January 2005	0.012348295
19 January 2005	-0.014756001
20 January 2005	-0.002010859
21 January 2005	-0.006462058
24 January 2005	0.003640044
25 January 2005	0.012437472
26 January 2005	-0.005998818
27 January 2005	0.003203847
28 January 2005	0.003990428
31 January 2005	0.010695289
01 February 2005	0.003932368
02 February 2005	-0.000785238
03 February 2005	-0.004724418
04 February 2005	0.004724418
07 February 2005	-0.00039285
08 February 2005	0.005485907
09 February 2005	-0.00942292
10 February 2005	-0.001184133
11 February 2005	0.005121146
14 February 2005	0.002354789
15 February 2005	0.001958097
16 February 2005	-0.004705891
17 February 2005	-0.005123164
18 February 2005	-0.00435558
22 February 2005	-0.014791395
23 February 2005	-0.002419356
24 February 2005	0.014429108
25 February 2005	0.001987677
28 February 2005	-0.011985761
01 March 2005	0.000401849
02 March 2005	0.010789315
03 March 2005	-0.00119308
04 March 2005	0.01579188
07 March 2005	0.000391619
08 March 2005	-0.001959632
09 March 2005	-0.009064101
10 March 2005	0.011023734
11 March 2005	-0.008651253
14 March 2005	0.010997754
15 March 2005	-0.005876608
16 March 2005	-0.011062934
17 March 2005	-0.006776984
18 March 2005	0.014297305
21 March 2005	0.003542613
22 March 2005	-0.014246383
24 March 2005	0.006356795
28 March 2005	0.00671011
29 March 2005	-0.012270093
30 March 2005	0.018935477
31 March 2005	-0.003915432
01 April 2005	-0.016614306
04 April 2005	-0.006402583
05 April 2005	0.007200031
07 April 2005	0.0079397
08 April 2005	-0.001186944
11 April 2005	0.00237248
12 April 2005	0.007475935
13 April 2005	-0.012623442
14 April 2005	-0.00397773
15 April 2005	0.007148561
18 April 2005	0.007097822
20 April 2005	-0.01344957
21 April 2005	0.016588058
22 April 2005	-0.000391773
25 April 2005	0.007417563
26 April 2005	-0.005460232
27 April 2005	0.006237837
28 April 2005	-0.020416885
29 April 2005	0.014960909
02 May 2005	0.001171646
03 May 2005	-0.003910838
04 May 2005	0.002739192
05 May 2005	-0.009817475
09 May 2005	0.010598725
10 May 2005	-0.010993436
11 May 2005	0.009821332
12 May 2005	-0.009032066
13 May 2005	-0.004744967
16 May 2005	0.015339534
17 May 2005	0.005837728
18 May 2005	0.011957712
19 May 2005	0.000766577
20 May 2005	0.001913876
23 May 2005	0.004959003
24 May 2005	-0.003048783
25 May 2005	-0.005741643
26 May 2005	0.002300615
27 May 2005	-0.001533155
31 May 2005	-0.01118623
01 June 2005	0.012336317
02 June 2005	-0.000766577
03 June 2005	-0.005382558
06 June 2005	-0.002315709
07 June 2005	0.006163348
08 June 2005	-0.001152738
09 June 2005	-0.000384541
10 June 2005	-0.004239744
13 June 2005	-0.002320187
14 June 2005	-0.003490405
15 June 2005	-0.002723207
16 June 2005	-0.005860536
17 June 2005	0.010912033
20 June 2005	-0.00622086
21 June 2005	-0.003516315
22 June 2005	-0.011811161
23 June 2005	-0.024049255
24 June 2005	0.003644466
27 June 2005	-0.005268503
28 June 2005	0.01572296
29 June 2005	-0.004409708
30 June 2005	-0.010094978
01 July 2005	0.002836881
05 July 2005	-0.000809717
06 July 2005	-0.011405419
07 July 2005	-0.004105096
08 July 2005	0.02317648
11 July 2005	0.003610836
12 July 2005	-0.000400561
13 July 2005	0.002400962
14 July 2005	0.01270867
15 July 2005	-0.002766253
18 July 2005	-0.009542816
19 July 2005	0.003987246
20 July 2005	-0.000796178
21 July 2005	-0.008800057
22 July 2005	0.002006824
25 July 2005	-0.008455859
26 July 2005	-0.002023882
27 July 2005	0.00283229
28 July 2005	0.002421309
29 July 2005	-0.010942358
01 August 2005	-0.007361996
03 August 2005	-0.001232286
04 August 2005	-0.005770832
05 August 2005	-0.005804328
08 August 2005	-0.001664586
09 August 2005	0.011182556
10 August 2005	-0.007441126
11 August 2005	0.018092599
12 August 2005	-0.007361996
15 August 2005	-0.001232286
16 August 2005	-0.009498316
17 August 2005	0.006204777
18 August 2005	-0.003304423
19 August 2005	-0.000827815
22 August 2005	0.000413993
24 August 2005	-0.012914156
25 August 2005	-0.000838926
26 August 2005	-0.003783902
29 August 2005	0.00671707
30 August 2005	-0.010938266
31 August 2005	0.010938266
01 September 2005	-0.013903742
02 September 2005	0.005500331
06 September 2005	0.018395168
07 September 2005	0.002069109
08 September 2005	-0.004973073
09 September 2005	0.004145943
12 September 2005	0.013152676
13 September 2005	-0.004501747
14 September 2005	-0.006584386
15 September 2005	0.009451478
16 September 2005	0.002858895
19 September 2005	-0.012310373
20 September 2005	-0.006212486
21 September 2005	-0.008762835
22 September 2005	-0.000838574
23 September 2005	0.002931939
26 September 2005	-0.003771218
27 September 2005	0.010856057
28 September 2005	-0.004161471
29 September 2005	0.004576667
30 September 2005	0.000415024
03 October 2005	-0.012946516
04 October 2005	-0.011414201
05 October 2005	-0.005115101
06 October 2005	0.027398974
07 October 2005	0.018538121
10 October 2005	-0.006962961
11 October 2005	-0.005357524
13 October 2005	0.006179216
14 October 2005	0.009401255
17 October 2005	-0.009401255
18 October 2005	-0.000410762
19 October 2005	0.011844125
20 October 2005	-0.015548595
21 October 2005	-0.004132237
24 October 2005	0.011527505
25 October 2005	-0.006158919
26 October 2005	-0.006197087
27 October 2005	-0.00373677
28 October 2005	0.014044014
31 October 2005	-0.004110158
01 November 2005	-0.00951797
02 November 2005	0.006217637
03 November 2005	0.005357524
04 November 2005	0.000821693
08 November 2005	-0.007419655
09 November 2005	0.004540771
10 November 2005	0.017150277
11 November 2005	0.004443554
14 November 2005	-0.007281586
16 November 2005	0.004051869
17 November 2005	0.003229716
18 November 2005	0.030954852
21 November 2005	0.012813221
22 November 2005	-0.003865486
23 November 2005	-0.003491759
25 November 2005	0.007357245
28 November 2005	-0.00619197
29 November 2005	-0.001554002
30 November 2005	-0.00584911
01 December 2005	0.000781861
02 December 2005	-0.007058853
05 December 2005	0.007840103
06 December 2005	0.00078064
07 December 2005	-0.006654947
08 December 2005	-0.005909019
09 December 2005	0.005123164
12 December 2005	0.000393005
13 December 2005	-0.002360347
14 December 2005	0.008627504
15 December 2005	0.006228124
16 December 2005	0.001938361
19 December 2005	-0.006995753
20 December 2005	-0.007830894
21 December 2005	-0.005913678
22 December 2005	0.00983679
27 December 2005	-0.010232281
28 December 2005	0.001186005
29 December 2005	0.002367799
30 December 2005	-0.003949452
03 January 2006	0.009060531
04 January 2006	-0.001177163
05 January 2006	-0.002752115
06 January 2006	0.006670615
09 January 2006	-0.002349257
10 January 2006	-0.005503159
11 January 2006	0.006678477
12 January 2006	-0.012212088
13 January 2006	0.003165812
17 January 2006	-0.004752484
18 January 2006	-0.003180917
19 January 2006	-0.004390348
20 January 2006	-0.038325114
23 January 2006	-0.00249688
24 January 2006	-0.010050336
25 January 2006	-0.005909684
26 January 2006	0.00801185
27 January 2006	-0.002102166
30 January 2006	-0.000842105
31 January 2006	-0.005491038
01 February 2006	0.01178961
02 February 2006	-0.007141387
03 February 2006	-0.001687764
06 February 2006	-0.002960459
07 February 2006	-0.013216991
08 February 2006	0.013216991
09 February 2006	0.005491038
10 February 2006	0.010475688
13 February 2006	-0.000834028
14 February 2006	0.006238323
16 February 2006	-0.002906375
17 February 2006	0.007456538
21 February 2006	-0.007456538
22 February 2006	0.008281621
23 February 2006	-0.003718244
24 February 2006	-0.003732121
27 February 2006	0.005386381
28 February 2006	-0.013311345
01 March 2006	-0.003355708
02 March 2006	0.002517836
03 March 2006	0.006266994
06 March 2006	0.001248699
07 March 2006	0.001662511
08 March 2006	0.008271346
09 March 2006	-0.006611594
10 March 2006	0.013179762
13 March 2006	0.000817996
14 March 2006	0.003265309
15 March 2006	0.018571386
16 March 2006	-0.001200721
17 March 2006	0.003996808
20 March 2006	-0.000398963
21 March 2006	-0.004800009
22 March 2006	0.005597776
23 March 2006	-0.01203384
24 March 2006	-0.004854378
27 March 2006	-0.004878058
28 March 2006	-0.005311555
29 March 2006	0.009784016
30 March 2006	0.020875909
31 March 2006	0.003569308
03 April 2006	-0.002378122
04 April 2006	0.000396747
05 April 2006	-0.008364916
06 April 2006	0.002796087
07 April 2006	-0.01405928
10 April 2006	-0.003241494
11 April 2006	0.003645943
12 April 2006	0.012058024
13 April 2006	-0.016515985
17 April 2006	-0.018033276
18 April 2006	0.017220598
19 April 2006	0.000812678
20 April 2006	0.006477755
21 April 2006	-0.004043677
24 April 2006	-0.001216299
25 April 2006	0.001216299
26 April 2006	0.004447147
27 April 2006	0.008835399
28 April 2006	0.004786607
01 May 2006	-0.005986847
02 May 2006	0.002798323
03 May 2006	-0.002398083
04 May 2006	0.011537824
05 May 2006	0.010232281
08 May 2006	-0.004709585
10 May 2006	-0.008295525
11 May 2006	-0.005568829
12 May 2006	-0.006804109
15 May 2006	0.008000043
16 May 2006	0.006750075
17 May 2006	-0.010742097
18 May 2006	-0.007629027
22 May 2006	-0.002421309
23 May 2006	-0.002022245
24 May 2006	0.007662873
25 May 2006	0.004409708
26 May 2006	-0.002402885
30 May 2006	-0.008455859
31 May 2006	0.006449035
01 June 2006	0.00840173
02 June 2006	0.003182182
05 June 2006	-0.012789943
06 June 2006	0.00960776
07 June 2006	-0.004392101
08 June 2006	0.004790428
09 June 2006	-0.014440684
12 June 2006	-0.006079046
13 June 2006	-0.004073325
14 June 2006	0.004886003
15 June 2006	0.006477755
16 June 2006	-0.005259976
19 June 2006	-0.00651203
20 June 2006	-0.000408413
21 June 2006	-0.000817327
22 June 2006	-0.005328973
23 June 2006	-0.002469137
26 June 2006	0.001235331
27 June 2006	-0.00992564
28 June 2006	0.00166113
29 June 2006	0.010320009
30 June 2006	-0.009490478
03 July 2006	0.01113184
05 July 2006	-0.000410088
06 July 2006	0.005725987
07 July 2006	-0.006136243
10 July 2006	0.00450359
11 July 2006	-0.00573537
12 July 2006	-0.006181763
13 July 2006	-0.011642543
14 July 2006	-0.01729636
17 July 2006	0.007630389
18 July 2006	0.003372684
19 July 2006	0.012547216
20 July 2006	-0.012126429
21 July 2006	-0.007177569
24 July 2006	0.011375728
25 July 2006	0.002510462
26 July 2006	-0.000417973
27 July 2006	-0.001254968
28 July 2006	0.011238412
31 July 2006	-0.009983444
01 August 2006	-0.003769638
02 August 2006	0.001258126
03 August 2006	0.003764907
04 August 2006	0.002085506
07 August 2006	-0.003338901
08 August 2006	-0.010506506
09 August 2006	-0.002114613
10 August 2006	0.012202971
11 August 2006	-0.00545189
14 August 2006	0.010041925
15 August 2006	0.011589534
16 August 2006	0.01511158
17 August 2006	0.006061849
18 August 2006	0.002414488
21 August 2006	-0.001206515
23 August 2006	-0.004840671
24 August 2006	0.001616162
28 August 2006	0.002419356
29 August 2006	0.007622906
30 August 2006	0.002395211
31 August 2006	-0.005998818
01 September 2006	0.002003607
05 September 2006	-0.004815419
06 September 2006	-0.000402334
07 September 2006	0.002411577
08 September 2006	-0.000803213
11 September 2006	0.012377878
12 September 2006	0.006723379
13 September 2006	0.005111079
14 September 2006	-0.001962709
15 September 2006	0.001962709
18 September 2006	0.000784006
19 September 2006	-0.000784006
20 September 2006	0.005085088
21 September 2006	-0.009408145
22 September 2006	-0.001182266
25 September 2006	0.01409577
26 September 2006	0.015432405
27 September 2006	-0.002683536
28 September 2006	0.003831422
29 September 2006	-0.004983717
02 October 2006	0.005748243
03 October 2006	0.00571539
04 October 2006	0.010957979
05 October 2006	0.005247388
06 October 2006	-0.004120628
09 October 2006	0.000375305
10 October 2006	0.004119085
11 October 2006	-0.003743921
12 October 2006	0.001499251
13 October 2006	-0.0067644
16 October 2006	-0.011758148
19 October 2006	-0.008044479
20 October 2006	0.00537017
23 October 2006	0.00191095
24 October 2006	-0.003059276
25 October 2006	0.005347606
26 October 2006	-0.000762195
27 October 2006	-0.010732184
31 October 2006	-0.00270114
01 November 2006	-0.00620157
02 November 2006	-0.005458103
03 November 2006	0.001952744
06 November 2006	0.014332998
07 November 2006	0.007662873
08 November 2006	0.001144383
09 November 2006	-0.008422714
10 November 2006	-0.003466208
13 November 2006	0.0053867
14 November 2006	0.006502222
15 November 2006	0.005702353
16 November 2006	0.004915873
17 November 2006	0.007890328
20 November 2006	-0.007513183
21 November 2006	-0.004914015
22 November 2006	0.005291018
24 November 2006	-0.008327073
27 November 2006	-0.006865016
28 November 2006	-0.00691247
29 November 2006	0.004229962
30 November 2006	-0.002305034
04 December 2006	0.003455561
05 December 2006	-0.003455561
06 December 2006	-0.004626068
07 December 2006	0.001544402
08 December 2006	0.003081667
11 December 2006	-0.001539646
12 December 2006	0.011870712
13 December 2006	-0.003813887
14 December 2006	0.019675247
15 December 2006	0.03135053
18 December 2006	0.016922096
19 December 2006	0.000356952
20 December 2006	0.003562526
21 December 2006	-0.002492435
22 December 2006	-0.005361943
26 December 2006	0.003577821
27 December 2006	0.002140564
28 December 2006	-0.008230499
29 December 2006	-0.007212437
03 January 2007	0.020065166
04 January 2007	-0.00569194
05 January 2007	-0.005007164
08 January 2007	-0.000358616
10 January 2007	0.000358616
11 January 2007	0.00963433
12 January 2007	-0.001065909
16 January 2007	0.006025182
17 January 2007	-0.003539827
18 January 2007	0.000708968
19 January 2007	-0.028029144
22 January 2007	-0.005481468
23 January 2007	-0.00551168
24 January 2007	0.002575898
25 January 2007	-0.008488702
26 January 2007	-0.007440511
29 January 2007	0.003355082
30 January 2007	-0.004475949
31 January 2007	0.000747384
01 February 2007	0.004844429
02 February 2007	0.00111462
05 February 2007	0.002966261
06 February 2007	-0.001852882
07 February 2007	-0.005579334
08 February 2007	-0.010121923
09 February 2007	-0.006046882
12 February 2007	0.003028011
13 February 2007	0.003772166
14 February 2007	0.019389123
15 February 2007	-0.008902136
16 February 2007	-0.007854912
20 February 2007	0.006736552
21 February 2007	-0.005610637
22 February 2007	-0.006397011
23 February 2007	-0.0083397
26 February 2007	0.006828555
27 February 2007	-0.019469979
28 February 2007	0.007297901
01 March 2007	0.002293579
02 March 2007	-0.003442344
05 March 2007	-0.009237941
06 March 2007	0.004629638
07 March 2007	-0.0112252
08 March 2007	0.003497186
09 March 2007	-0.003886519
12 March 2007	0.003498546
13 March 2007	-0.010140493
14 March 2007	0.006641947
15 March 2007	0.005824128
16 March 2007	-0.004656586
19 March 2007	0.009291588
20 March 2007	0.002693863
21 March 2007	0.020164275
22 March 2007	0.00937214
23 March 2007	0.000373065
26 March 2007	0.004837219
27 March 2007	-0.005956831
28 March 2007	-0.006744124
30 March 2007	-0.005277057
02 April 2007	-0.001891432
03 April 2007	0.000757002
04 April 2007	-0.005691535
05 April 2007	-0.002667176
09 April 2007	-0.006891298
10 April 2007	0.002685595
11 April 2007	0.002296212
12 April 2007	0.006477447
13 April 2007	0.005680758
16 April 2007	-0.000755572
17 April 2007	-0.004545462
18 April 2007	-0.001900058
19 April 2007	-0.00381098
20 April 2007	0.00381098
23 April 2007	-0.009554821
24 April 2007	-0.001152738
25 April 2007	0.018663654
26 April 2007	0.012003145
27 April 2007	0.027580347
30 April 2007	0.000725163
01 May 2007	0.006142747
02 May 2007	0.005747142
03 May 2007	0.000716076
04 May 2007	-0.005023333
07 May 2007	0.002514821
08 May 2007	-0.004315001
09 May 2007	0.004673746
10 May 2007	-0.012633267
11 May 2007	0.005072475
14 May 2007	-0.010170811
15 May 2007	0.001094691
16 May 2007	0.005092772
17 May 2007	-0.008014615
18 May 2007	0.011636495
21 May 2007	0.003608809
22 May 2007	0.006463218
23 May 2007	0.007132698
24 May 2007	-0.006059544
25 May 2007	0.004992878
29 May 2007	-0.004278081
30 May 2007	0.008892109
31 May 2007	-0.004258346
01 June 2007	-0.003205702
04 June 2007	0.009586439
05 June 2007	-0.011014501
06 June 2007	-0.002862256
07 June 2007	-0.014435473
08 June 2007	0.015151805
11 June 2007	0.003573985
12 June 2007	-0.010760506
13 June 2007	0.015742722
14 June 2007	0.004250803
15 June 2007	0.00844778
18 June 2007	-0.001403017
19 June 2007	0.031441526
20 June 2007	-0.005457039
21 June 2007	0.000341939
22 June 2007	-0.014809983
25 June 2007	-0.000694203
26 June 2007	-0.004872965
27 June 2007	0.001046208
28 June 2007	0.001393243
29 June 2007	0.00416812
02 July 2007	-0.000346681
03 July 2007	0.011377471
05 July 2007	-0.004122301
06 July 2007	-0.001377885
09 July 2007	0.00344116
10 July 2007	-0.018724542
11 July 2007	0.007670888
12 July 2007	0.02096657
13 July 2007	0.012506501
16 July 2007	0.015664376
17 July 2007	0.014771317
18 July 2007	-0.006538108
19 July 2007	0.006538108
20 July 2007	-0.014771317
23 July 2007	0.017374638
24 July 2007	-0.014732629
25 July 2007	0.004935032
26 July 2007	-0.022234199
27 July 2007	-0.018970759
30 July 2007	0.012236726
31 July 2007	-0.012920955
01 August 2007	0.004779797
02 August 2007	0.002041511
03 August 2007	-0.025126085
06 August 2007	0.026824167
07 August 2007	0.009792413
08 August 2007	0.024561474
09 August 2007	-0.038434137
10 August 2007	-0.018222956
13 August 2007	-0.001736413
14 August 2007	-0.012944032
15 August 2007	-0.020993477
16 August 2007	0.008236394
17 August 2007	0.032973875
20 August 2007	-0.005883388
21 August 2007	0.003465007
22 August 2007	0.020202707
23 August 2007	-0.000339041
24 August 2007	0.007432467
27 August 2007	-0.010489015
28 August 2007	-0.024794659
29 August 2007	0.017283527
30 August 2007	-0.007913339
31 August 2007	0.012017312
04 September 2007	0.004427046
05 September 2007	-0.007503446
06 September 2007	0.016635929
07 September 2007	-0.016635929
10 September 2007	0.011234161
11 September 2007	0.007755898
12 September 2007	0.010359324
13 September 2007	0.015176801
14 September 2007	-0.004265798
17 September 2007	-0.003953877
18 September 2007	0.036627008
19 September 2007	0.002225402
20 September 2007	-0.006051938
24 September 2007	-0.009630893
25 September 2007	0.006110326
26 September 2007	0.004159341
27 September 2007	0.002869442
28 September 2007	0.000318319
01 October 2007	0.014847848
02 October 2007	0.00219264
03 October 2007	-0.013545647
04 October 2007	0.003482669
05 October 2007	0.001894538
08 October 2007	-0.005694416
09 October 2007	0.011670216
10 October 2007	-0.005029875
11 October 2007	-0.005055303
12 October 2007	-0.013714136
15 October 2007	-0.005151331
16 October 2007	-0.00129199
17 October 2007	0.005479466
18 October 2007	-0.005156312
19 October 2007	-0.018588502
22 October 2007	0.003286234
23 October 2007	0.007843177
24 October 2007	-0.006204102
25 October 2007	-0.001639076
26 October 2007	0.005235614
29 October 2007	0.004558784
30 October 2007	-0.00195122
31 October 2007	0.016465263
01 November 2007	-0.020052418
05 November 2007	-0.003272254
06 November 2007	-0.000655738
07 November 2007	-0.027599424
08 November 2007	-0.001687195
09 November 2007	-0.016343571
12 November 2007	-0.003438793
13 November 2007	0.024835432
14 November 2007	-0.005390849
15 November 2007	-0.018067647
16 November 2007	0.008904168
19 November 2007	-0.012695315
20 November 2007	-0.003112574
21 November 2007	-0.023126469
23 November 2007	0.013380481
26 November 2007	-0.025506165
27 November 2007	0.019542281
28 November 2007	0.026733062
29 November 2007	-0.008601464
30 November 2007	0.004137937
03 December 2007	-0.036444117
04 December 2007	-0.018368966
05 December 2007	0.012642393
06 December 2007	0.014962873
07 December 2007	-0.001061383
10 December 2007	0.004943513
11 December 2007	-0.010267394
12 December 2007	0.006031595
13 December 2007	0.008804424
14 December 2007	-0.018044006
17 December 2007	-0.011851459
18 December 2007	0.008991249
19 December 2007	-0.00646554
20 December 2007	0.007181359
21 December 2007	0.017027726
24 December 2007	0.010148819
26 December 2007	0.000696136
27 December 2007	-0.009790288
28 December 2007	0.00420758
31 December 2007	-0.007374924
02 January 2008	-0.008495626
03 January 2008	0.001065909
04 January 2008	-0.020811659
07 January 2008	0.003980465
08 January 2008	-0.021906681
09 January 2008	0.011378357
10 January 2008	0.003279289
11 January 2008	-0.020952797
14 January 2008	0.00813915
15 January 2008	-0.026508926
16 January 2008	0.00075643
17 January 2008	-0.039719893
18 January 2008	0.032510603
22 January 2008	-0.007645297
23 January 2008	0.015610445
24 January 2008	0.001887149
25 January 2008	-0.019033692
28 January 2008	0.020917287
29 January 2008	0.001128456
30 January 2008	0.005249356
31 January 2008	0.011896051
01 February 2008	0.022653508
04 February 2008	-0.022284027
05 February 2008	-0.033430343
07 February 2008	0.00076365
08 February 2008	-0.011516442
11 February 2008	0.00500675
12 February 2008	0.010699376
13 February 2008	0.017332762
14 February 2008	-0.016952751
15 February 2008	-0.000380011
19 February 2008	-0.002664131
20 February 2008	0.002283975
21 February 2008	-0.010703466
22 February 2008	-0.004236479
25 February 2008	0.019492305
26 February 2008	-0.007980282
27 February 2008	0.002286586
28 February 2008	-0.004960896
29 February 2008	-0.021265058
03 March 2008	0.008172842
04 March 2008	0.003482302
05 March 2008	0.004239744
06 March 2008	-0.024135076
07 March 2008	-0.019495346
10 March 2008	-0.016609659
11 March 2008	0.052518034
12 March 2008	0.016529302
13 March 2008	0.008352364
14 March 2008	-0.012554854
17 March 2008	0.014820716
18 March 2008	0.051463027
19 March 2008	-0.015162745
20 March 2008	0.051747902
24 March 2008	-0.00242089
25 March 2008	-0.003468613
26 March 2008	-0.003480686
27 March 2008	-0.008403411
28 March 2008	-0.005995433
31 March 2008	0.010906001
01 April 2008	0.037766246
02 April 2008	-0.010840215
03 April 2008	-0.004779797
04 April 2008	-0.007212808
07 April 2008	-0.007959897
08 April 2008	-0.008374089
09 April 2008	-0.01411456
10 April 2008	0.00849262
11 April 2008	-0.136859183
14 April 2008	-0.009336378
15 April 2008	0.007314133
16 April 2008	0.007662873
17 April 2008	-0.006449035
18 April 2008	0.020809074
21 April 2008	-0.007154244
22 April 2008	-0.003996808
23 April 2008	0.000800641
24 April 2008	0.01390843
25 April 2008	0.015662027
28 April 2008	-0.004672906
29 April 2008	-0.010594566
30 April 2008	-0.003952574
01 May 2008	0.01298464
02 May 2008	0.006623831
05 May 2008	-0.004671087
06 May 2008	-0.005477322
07 May 2008	-0.013428322
08 May 2008	0.000794913
09 May 2008	-0.009982115
12 May 2008	0.004004811
13 May 2008	-0.002000401
14 May 2008	0.005591069
15 May 2008	-0.004390348
16 May 2008	-0.007629027
19 May 2008	0.008428707
20 May 2008	-0.021002387
21 May 2008	-0.023540216
22 May 2008	0.000835422
23 May 2008	-0.018967903
27 May 2008	-0.000851426
28 May 2008	0.004673898
29 May 2008	0.002962965
30 May 2008	0.002954212
02 June 2008	-0.010165272
03 June 2008	0.001276324
05 June 2008	0.019785954
06 June 2008	-0.033915926
09 June 2008	0.001292825
10 June 2008	0.008576382
11 June 2008	-0.016358522
12 June 2008	-0.026386755
13 June 2008	0.003114574
16 June 2008	-0.006238879
17 June 2008	-0.003582628
18 June 2008	-0.022686998
20 June 2008	-0.018995243
23 June 2008	0.000935016
24 June 2008	0.006984895
25 June 2008	0.014282666
26 June 2008	-0.053559065
27 June 2008	-0.010186845
30 June 2008	0.015961645
01 July 2008	0.016183123
02 July 2008	-0.02292364
03 July 2008	0.014864815
07 July 2008	0.007114092
08 July 2008	0.034830547
09 July 2008	-0.031527878
10 July 2008	0.016351684
11 July 2008	0.000926355
14 July 2008	-0.017749182
15 July 2008	-0.019510493
16 July 2008	0.038185172
17 July 2008	0.011497022
21 July 2008	-0.011497022
22 July 2008	0.029172534
23 July 2008	0.028345565
24 July 2008	-0.021183493
28 July 2008	-0.036334605
29 July 2008	0.02557217
30 July 2008	0.019643489
31 July 2008	-0.023709453
01 August 2008	-0.002719857
04 August 2008	-0.001362707
05 August 2008	0.037470931
06 August 2008	-0.008353533
07 August 2008	-0.015124843
08 August 2008	0.036959772
11 August 2008	0.0103138
12 August 2008	-0.007294604
13 August 2008	-0.014313842
14 August 2008	0.006965635
15 August 2008	0.009499208
18 August 2008	-0.015155085
19 August 2008	-0.022056474
20 August 2008	-0.002232642
21 August 2008	0.003569839
22 August 2008	0.012834874
25 August 2008	-0.027643312
26 August 2008	-0.001809955
27 August 2008	-0.001813237
28 August 2008	0.021100671
29 August 2008	-0.0256482
02 September 2008	0.01537796
03 September 2008	0.001345593
04 September 2008	-0.030953768
05 September 2008	0.006451635
08 September 2008	0.042712719
09 September 2008	-0.034022977
10 September 2008	-0.000911162
11 September 2008	0.00227635
12 September 2008	-0.051317229
15 September 2008	-0.083839599
16 September 2008	0.018566805
17 September 2008	-0.068737411
18 September 2008	0.071289084
19 September 2008	0.071300774
22 September 2008	-0.018199736
23 September 2008	-0.046497
24 September 2008	-0.014792415
25 September 2008	0.043244546
26 September 2008	-0.016873849
29 September 2008	-0.088924207
30 September 2008	0.098884449
01 October 2008	-0.039934546
02 October 2008	-0.10084377
03 October 2008	-0.026591162
06 October 2008	-0.008826183
07 October 2008	-0.051542174
08 October 2008	0.01666191
09 October 2008	-0.082902771
10 October 2008	0.123088088
13 October 2008	-0.023194617
14 October 2008	-0.007246409
15 October 2008	-0.080093214
16 October 2008	0.032938076
17 October 2008	-0.013431606
20 October 2008	0.026058036
21 October 2008	0.009987599
22 October 2008	-0.070769071
23 October 2008	-0.008032172
24 October 2008	-0.053134264
27 October 2008	-0.005685872
28 October 2008	0.094467474
29 October 2008	-0.015028052
30 October 2008	0.007868893
31 October 2008	0.008455335
03 November 2008	-0.011071425
04 November 2008	0.07382727
05 November 2008	-0.041607989
06 November 2008	-0.083271334
07 November 2008	0.028534545
10 November 2008	-0.022351083
11 November 2008	-0.035556203
12 November 2008	-0.089013509
13 November 2008	0.034315224
14 November 2008	-0.050741091
17 November 2008	0.005505323
18 November 2008	-0.003142186
19 November 2008	-0.105273099
20 November 2008	-0.118657544
21 November 2008	0.088486666
24 November 2008	0.084606084
25 November 2008	0.03257617
26 November 2008	0.026098753
28 November 2008	0.059108112
01 December 2008	-0.102176969
02 December 2008	0.127605147
03 December 2008	0.028987537
04 December 2008	-0.032580785
05 December 2008	0.01713104
08 December 2008	0.055741983
09 December 2008	-0.059997309
10 December 2008	0.012712036
11 December 2008	-0.054808236
12 December 2008	0.003699597
15 December 2008	-0.00964757
16 December 2008	0.055831824
17 December 2008	-0.030066689
18 December 2008	-0.085690896
19 December 2008	0.033479187
22 December 2008	-0.026378566
23 December 2008	0.0217738
24 December 2008	-0.000769527
26 December 2008	-0.00850411
29 December 2008	-0.019600784
30 December 2008	0.010240342
31 December 2008	0.02400425
02 January 2009	0.052172785
05 January 2009	-0.026491615
06 January 2009	0.014069095
07 January 2009	-0.045889962
08 January 2009	0.002306806
09 January 2009	-0.008484432
12 January 2009	-0.010903535
13 January 2009	-0.05803401
14 January 2009	-0.057207231
15 January 2009	-0.024011825
16 January 2009	0.013411019
20 January 2009	-0.076570354
21 January 2009	0.007640916
22 January 2009	0.033679516
23 January 2009	-0.113880816
26 January 2009	0.03245721
27 January 2009	0.04964523
28 January 2009	0.033616611
29 January 2009	-0.059592097
30 January 2009	-0.047913356
02 February 2009	-0.042826388
03 February 2009	-0.02157581
04 February 2009	-0.009863094
05 February 2009	-0.037020492
06 February 2009	0.022599832
09 February 2009	0.130734188
10 February 2009	-0.084874624
11 February 2009	0.02737013
12 February 2009	-0.022048137
13 February 2009	-0.02037604
17 February 2009	-0.056839811
18 February 2009	0.004576667
19 February 2009	-0.047934366
20 February 2009	-0.069420679
23 February 2009	-0.058140547
24 February 2009	0.025521869
25 February 2009	-0.00798939
26 February 2009	0.010638398
27 February 2009	-0.06701071
02 March 2009	-0.113724803
03 March 2009	-0.080835415
04 March 2009	-0.047502334
05 March 2009	-0.003610112
06 March 2009	0.057961788
09 March 2009	0.048302478
10 March 2009	0.179607851
11 March 2009	-0.043032316
12 March 2009	0.120144312
13 March 2009	0.005018831
16 March 2009	0.003747662
17 March 2009	0.034317093
18 March 2009	0.032012218
19 March 2009	-0.018846259
20 March 2009	-0.060030268
23 March 2009	0.089323517
24 March 2009	-0.00231214
25 March 2009	0.008069208
26 March 2009	0.038292967
27 March 2009	-0.011111225
30 March 2009	-0.082653188
31 March 2009	0.018040177
01 April 2009	0.005941788
02 April 2009	0.055313638
03 April 2009	0.017778246
06 April 2009	0.02286436
07 April 2009	-0.049651676
08 April 2009	-0.001131862
09 April 2009	0.063617939
13 April 2009	0.067787753
14 April 2009	-0.05197298
15 April 2009	0.026833395
16 April 2009	0.036985725
17 April 2009	0.009765703
20 April 2009	-0.088337461
21 April 2009	0.030321194
22 April 2009	0.009226103
23 April 2009	0.006103783
24 April 2009	0.020080996
27 April 2009	-0.00199005
28 April 2009	-0.008000043
29 April 2009	0.018896634
30 April 2009	0.033901552
01 May 2009	0.003802286
04 May 2009	0.031748698
06 May 2009	0.042291503
07 May 2009	0.020924913
08 May 2009	0.039751534
11 May 2009	-0.023491013
12 May 2009	-0.036304765
13 May 2009	-0.057987258
14 May 2009	0.010208905
15 May 2009	-0.013947227
18 May 2009	0.045753634
19 May 2009	0.017730961
20 May 2009	0.004384049
21 May 2009	-0.039255709
22 May 2009	-0.010059527
26 May 2009	0.021819047
27 May 2009	-0.03012551
28 May 2009	0.014719677
29 May 2009	0.021681066
01 June 2009	0.0281957
02 June 2009	-0.004353511
03 June 2009	-0.022056474
04 June 2009	0.018559967
05 June 2009	-0.01588736
08 June 2009	0.001777778
09 June 2009	0.000887705
10 June 2009	-0.012500163
11 June 2009	0.004482302
12 June 2009	0.003571432
15 June 2009	-0.02710193
16 June 2009	-0.028799018
17 June 2009	-0.042354743
18 June 2009	-0.014859114
19 June 2009	0.010918223
22 June 2009	-0.04958021
23 June 2009	0.007235174
24 June 2009	0.008205174
25 June 2009	0.014199022
26 June 2009	-0.009104767
30 June 2009	-0.003053437
01 July 2009	0.005083895
02 July 2009	-0.02776528
06 July 2009	0.002083334
07 July 2009	-0.041429185
08 July 2009	-0.027489361
09 July 2009	0.013289232
10 July 2009	-0.007730574
13 July 2009	0.061276555
14 July 2009	0.015520229
15 July 2009	0.051036588
16 July 2009	0.012603172
17 July 2009	-0.062613593
20 July 2009	0.002049181
21 July 2009	-0.017553368
22 July 2009	0.014478019
23 July 2009	0.026343975
24 July 2009	0.006975614
27 July 2009	0.023553591
28 July 2009	0.016354381
29 July 2009	-0.021215839
30 July 2009	0.066911435
31 July 2009	0.022533626
03 August 2009	0.023779192
04 August 2009	0.006938449
05 August 2009	0.012027636
06 August 2009	0.022795415
07 August 2009	0.027173348
10 August 2009	-0.008975988
11 August 2009	-0.040992774
12 August 2009	0.0101955
13 August 2009	-0.002539147
14 August 2009	-0.012793351
17 August 2009	-0.041179712
18 August 2009	0.017730961
19 August 2009	-0.004403354
20 August 2009	0.020096788
21 August 2009	0.028987537
24 August 2009	-0.000840689
25 August 2009	0.006705809
26 August 2009	-0.013456889
27 August 2009	0.005909684
28 August 2009	-0.007604599
31 August 2009	-0.012804272
01 September 2009	-0.041215829
02 September 2009	-0.010801185
03 September 2009	0.018826195
04 September 2009	0.030610173
08 September 2009	0.04463899
09 September 2009	0.025214837
10 September 2009	-0.004830927
11 September 2009	-0.008917773
14 September 2009	0.045371889
15 September 2009	0.041164348
16 September 2009	0.060844252
17 September 2009	-0.014154518
18 September 2009	-0.010028737
21 September 2009	0.015714609
22 September 2009	0.014773396
24 September 2009	-0.025461064
25 September 2009	-0.012252406
28 September 2009	0.022940074
29 September 2009	-0.002838895
30 September 2009	-0.017204725
01 October 2009	-0.02786104
02 October 2009	-0.039428913
05 October 2009	0.030466941
06 October 2009	0.015631133
07 October 2009	0.005156549
08 October 2009	0.003667037
09 October 2009	-0.002198608
12 October 2009	0.008765578
13 October 2009	0.003629768
14 October 2009	0.027163929
15 October 2009	-0.002824861
16 October 2009	-0.043359393
19 October 2009	-0.014881227
20 October 2009	-0.016629257
21 October 2009	-0.003053437
22 October 2009	-0.012307848
23 October 2009	-0.009331327
26 October 2009	-0.012578782
27 October 2009	-0.005553366
28 October 2009	-0.034807237
29 October 2009	0.03082158
30 October 2009	-0.04158773
02 November 2009	0.014876307
03 November 2009	-0.010721752
04 November 2009	-0.009162913
05 November 2009	0.016597891
06 November 2009	0.060673035
09 November 2009	0.03351418
10 November 2009	-0.004504512
11 November 2009	0.003005261
12 November 2009	-0.005265149
13 November 2009	-0.005293018
16 November 2009	0.021006024
17 November 2009	0.00148368
18 November 2009	0.004437877
19 November 2009	-0.020880699
20 November 2009	-0.01060616
23 November 2009	0.027048982
24 November 2009	0.005912804
25 November 2009	0.004411772
27 November 2009	-0.015527114
30 November 2009	0.005202539
01 December 2009	0.009590631
02 December 2009	-0.006629859
03 December 2009	-0.004444452
04 December 2009	0.012541662
07 December 2009	-0.007358385
08 December 2009	-0.022405717
09 December 2009	-0.003783584
10 December 2009	-0.003037208
11 December 2009	0.019578939
14 December 2009	0.001490313
15 December 2009	-0.012739026
16 December 2009	-0.003777866
17 December 2009	0.006789917
18 December 2009	-0.012864347
21 December 2009	-0.001524391
22 December 2009	-0.005353741
23 December 2009	0.001532567
24 December 2009	0.002294456
28 December 2009	-0.006899222
29 December 2009	0.006899222
30 December 2009	-0.006130287
31 December 2009	-0.014711841
04 January 2010	0.021605779
05 January 2010	0.004569696
06 January 2010	-0.004569696
07 January 2010	0.049880083
08 January 2010	0.021552558
11 January 2010	0.009901071
13 January 2010	0.003512473
14 January 2010	-0.007743791
15 January 2010	-0.015669836
19 January 2010	0.006440094
20 January 2010	-0.002857145
21 January 2010	-0.029029615
22 January 2010	0.0051414
25 January 2010	0.015988713
26 January 2010	-0.000721241
27 January 2010	-0.002890175
28 January 2010	-0.008720986
29 January 2010	-0.005122587
01 February 2010	0.010219067
02 February 2010	0.036367644
03 February 2010	-0.009852296
04 February 2010	-0.038937868
05 February 2010	-0.016308738
08 February 2010	-0.01203022
10 February 2010	0.006033201
11 February 2010	0.005249356
12 February 2010	-0.014312862
16 February 2010	0.031369264
17 February 2010	0.006595847
18 February 2010	0.005100193
19 February 2010	-0.003640339
22 February 2010	0.004366819
23 February 2010	-0.018322242
24 February 2010	0.010301784
25 February 2010	-0.005873732
26 February 2010	0.008797711
01 March 2010	-0.01027155
03 March 2010	0.008079368
04 March 2010	0.005107636
05 March 2010	0.014451119
08 March 2010	-0.00431345
09 March 2010	0.012884931
10 March 2010	0.001421464
11 March 2010	-0.001421464
12 March 2010	0.032881591
15 March 2010	0.015027605
16 March 2010	0.043773567
17 March 2010	-0.001298701
18 March 2010	0.007767029
19 March 2010	-0.006468328
23 March 2010	0.014175495
24 March 2010	0.007013099
25 March 2010	-0.008293508
26 March 2010	0.001920001
29 March 2010	0.003191832
30 March 2010	-0.005111832
31 March 2010	-0.00578222
01 April 2010	0.00706263
05 April 2010	0.010817796
06 April 2010	0.003790276
07 April 2010	-0.005056901
08 April 2010	0.003163558
09 April 2010	-0.001896934
12 April 2010	0.010075652
13 April 2010	0.012453461
14 April 2010	0.020821328
15 April 2010	0.007847912
16 April 2010	-0.027432382
19 April 2010	-0.001855862
20 April 2010	0.003091193
21 April 2010	0.001850139
22 April 2010	-0.004322328
23 April 2010	0.006169051
26 April 2010	0.012225091
27 April 2010	-0.031474366
28 April 2010	0.013080224
29 April 2010	0.028067736
30 April 2010	-0.032408828
03 May 2010	0.020910971
04 May 2010	-0.035939432
05 May 2010	-0.026207956
06 May 2010	-0.045040725
07 May 2010	-0.024692613
10 May 2010	0.066489741
11 May 2010	-0.002602474
12 May 2010	0.024454243
13 May 2010	-0.021851769
14 May 2010	-0.023004629
17 May 2010	-0.00399734
18 May 2010	-0.019548988
19 May 2010	0.002040123
20 May 2010	-0.059478879
21 May 2010	0.009329095
24 May 2010	-0.025317808
25 May 2010	-0.003669729
26 May 2010	0.003669729
27 May 2010	0.04020642
28 May 2010	-0.019183537
01 June 2010	-0.02248916
02 June 2010	0.02248916
03 June 2010	0.006435489
04 June 2010	-0.045943187
07 June 2010	-0.019593694
08 June 2010	0.004555817
09 June 2010	-0.009897302
10 June 2010	0.022693863
11 June 2010	-0.007507543
14 June 2010	-0.01060616
15 June 2010	0.025565302
16 June 2010	0.00370508
17 June 2010	0.010301784
18 June 2010	0.002193785
21 June 2010	0.009451179
22 June 2010	-0.019730271
23 June 2010	-0.025412429
24 June 2010	-0.020650829
25 June 2010	-0.010878118
28 June 2010	0.005453851
29 June 2010	-0.034786116
30 June 2010	-0.004030638
01 July 2010	-0.021225287
02 July 2010	-0.017478597
06 July 2010	0.006694586
07 July 2010	0.045647697
08 July 2010	0.014240747
09 July 2010	0.007824766
12 July 2010	-0.001560063
13 July 2010	0.018562018
15 July 2010	0.003060446
16 July 2010	-0.046920256
19 July 2010	0.004792341
20 July 2010	0.021285786
21 July 2010	-0.006259801
22 July 2010	0.024041484
23 July 2010	0.032418972
26 July 2010	0.027078127
27 July 2010	0.002883924
28 July 2010	-0.007950891
29 July 2010	0.005788728
30 July 2010	-0.001444044
02 August 2010	0.017192401
04 August 2010	0.00425231
05 August 2010	0.002824861
06 August 2010	-0.004240289
09 August 2010	-0.004258346
10 August 2010	-0.007854378
11 August 2010	-0.035014518
12 August 2010	-0.012700955
13 August 2010	-0.007547206
16 August 2010	0.005289019
17 August 2010	0.007507543
18 August 2010	0.007451599
19 August 2010	-0.028616411
20 August 2010	-0.014621269
23 August 2010	-0.009345862
24 August 2010	-0.021353124
26 August 2010	-0.004807702
27 August 2010	0.014354313
30 August 2010	-0.013551423
31 August 2010	-0.002410608
01 September 2010	0.035562815
02 September 2010	0.009273637
03 September 2010	0.016024761
07 September 2010	0.003023434
08 September 2010	0.016467438
09 September 2010	0.014006864
10 September 2010	0.004382768
13 September 2010	0.016624886
14 September 2010	-0.005751274
15 September 2010	0.010756647
16 September 2010	0.000713013
17 September 2010	0.003557457
20 September 2010	0.016203243
21 September 2010	-0.002098637
22 September 2010	-0.000700525
23 September 2010	-0.021963334
24 September 2010	0.031032109
27 September 2010	-0.013282264
29 September 2010	-0.004231318
30 September 2010	-0.007092228
01 October 2010	0.007092228
04 October 2010	-0.016387969
05 October 2010	0.025533302
06 October 2010	0.022846269
07 October 2010	0.008858661
08 October 2010	0.004062294
11 October 2010	-0.009504484
12 October 2010	0.013550343
13 October 2010	0.00536914
14 October 2010	-0.006715942
15 October 2010	-0.051860912
18 October 2010	-0.00284293
19 October 2010	-0.011453239
20 October 2010	-0.000720202
21 October 2010	0.0028777
22 October 2010	-0.002157498
26 October 2010	0.005743017
27 October 2010	-0.002867385
28 October 2010	-0.002155948
29 October 2010	-0.003603608
01 November 2010	-0.004341541
02 November 2010	-0.000725426
03 November 2010	0.007950891
04 November 2010	0.0276908
05 November 2010	0.013217584
08 November 2010	-0.001383126
09 November 2010	-0.005551714
10 November 2010	-0.004184107
11 November 2010	-0.011950933
12 November 2010	-0.006385265
15 November 2010	-0.002851035
16 November 2010	-0.021645867
17 November 2010	-0.002921843
18 November 2010	0.014524584
19 November 2010	0.010756647
22 November 2010	-0.011477888
23 November 2010	-0.016733748
24 November 2010	0.01094502
26 November 2010	-0.008746411
29 November 2010	0.010921113
30 November 2010	-0.008727328
01 December 2010	0.028799687
02 December 2010	0.023150806
03 December 2010	0.006221935
06 December 2010	-0.004835933
07 December 2010	0.01920498
08 December 2010	0.000679117
09 December 2010	0.005416398
10 December 2010	0.033856536
13 December 2010	-0.005891997
14 December 2010	0.004585661
15 December 2010	-0.011834458
16 December 2010	0.015748357
17 December 2010	-0.003913899
21 December 2010	0.01169604
22 December 2010	0.016656375
23 December 2010	-0.001271456
27 December 2010	0.008235713
28 December 2010	0.006916092
29 December 2010	-0.002509412
30 December 2010	-0.00440668
31 December 2010	0.005662173
03 January 2011	-0.000627549
04 January 2011	0.018040925
05 January 2011	0.001232286
06 January 2011	-0.004319661
07 January 2011	-0.006825965
10 January 2011	0.004349184
11 January 2011	0.006796443
12 January 2011	0.001845586
13 January 2011	-0.003694585
14 January 2011	0.011652999
18 January 2011	-0.011652999
19 January 2011	-0.014916374
20 January 2011	0.005619746
21 January 2011	0.068577675
24 January 2011	0.015003167
25 January 2011	-0.002867797
26 January 2011	-0.002876045
27 January 2011	0.017699577
28 January 2011	-0.003969384
31 January 2011	-0.002844952
01 February 2011	0.032514075
02 February 2011	-0.00442234
03 February 2011	0.00166067
04 February 2011	-0.008888947
07 February 2011	0.014954585
08 February 2011	0.019058568
09 February 2011	0.001616815
10 February 2011	-0.001616815
11 February 2011	0.002693242
14 February 2011	0.008036475
15 February 2011	-0.002136753
16 February 2011	-0.001070091
17 February 2011	0.00374032
18 February 2011	-0.00374032
22 February 2011	-0.029333988
23 February 2011	-0.021733929
24 February 2011	0.017314032
25 February 2011	0.011560822
[truncated: 972 more rows]
