# Supplementary material for: A Financial Market Model Incorporating Herd Behaviour
Source: PLoS One. 2016 Mar 23;11(3):e0151790. doi: 10.1371/journal.pone.0151790 (PMC4805300; doi:10.1371/journal.pone.0151790)
Supplement: S1 Code — A compressed file containing separate R and C++ files, together with a description file containing instructions for their use within the open source R programming environment. (ZIP) [file pone.0151790.s002.zip]

Archive with 5 entries (5 files):
- CODE_DESCRIPTION.txt
- FMherd.cpp
- FMherdMain.R
- Label_fn.R
- rpwer.R
