# Supplementary material for: A Financial Market Model Incorporating Herd Behaviour
Source: PLoS One. 2016 Mar 23;11(3):e0151790. doi: 10.1371/journal.pone.0151790 (PMC4805300; doi:10.1371/journal.pone.0151790)
Supplement: S1 Code — A compressed file containing separate R and C++ files, together with a description file containing instructions for their use within the open source R programming environment. (ZIP) [file pone.0151790.s002.zip › CODE_DESCRIPTION.txt]

Place all files into a single working directory. Source FMherdMain.R from within R session.

Analysis parameters.
-------------------
#Th: Theta parameter in exponential Ornstein�Uhlenbeck process for q (unused)
#Vo: Sigma parameter in exponential Ornstein�Uhlenbeck process for q (unused)
#N: Number of agents/network nodes
#K: Key to threshold type "S" single threshold, otherwise double thresholds
#LL: Lambda parameter for the market impact function
#MRV: Exponential parameterisation of q parameter: q=exp(MRV)
#writeF: output .cvs files in the working directory (unused)
#R_sum: used to sum (chain link) returns, denotes the number of periods
#repp: Number of times to repeat cascade simulation
#cascs: Number of cascades to produce during a single cascade simulation
#dt_R: Frequency of returns in simulation, can be used to set 'speed' of market
#Palpha: power law exponent used to set the threshold distribution over agents
#x_high: Upper truncation of power law distributed thresholds
#x_low: Lpper truncation of power law distributed thresholds
#SRR_in: Override thresholds for each agents - used for homogeneous thresholds case

Files and code structure.
------------------------

FMherdMain.R
--->FMHerd
------->S_evoacf (C++)
------->D_evoacf (C++)
rpwer.R
Label_fn.R
FMherd.cpp

R-code depends on: 
Rcpp,RcppArmadillo,ggplot2 (<=1.0.1), reshape2,scales,grid,igraph

Exported C++ functions

S_evoacf
--bin_sample_c
--pulse_fn6
--check_hit7
--reset_nodes3

D_evoacf
--bin_sample_c
--pulse_fn6
--check_hit6
--reset_nodes3

R function "FMHerd" produces the simulated market returns, parameter K = "S" is used for single threshold (semi-infinite state space), while anything, while K="D" is used for double threshold model (finite state space).

Exported R functions "S_evoacf" and "D_evoacf" produced the raw cascade process for single and double threshold models respectively.
