# Supplementary material for: A Financial Market Model Incorporating Herd Behaviour
Source: PLoS One. 2016 Mar 23;11(3):e0151790. doi: 10.1371/journal.pone.0151790 (PMC4805300; doi:10.1371/journal.pone.0151790)
Supplement: S1 Code — A compressed file containing separate R and C++ files, together with a description file containing instructions for their use within the open source R programming environment. (ZIP) [file pone.0151790.s002.zip › FMherd.cpp]

#ifdef _OPENMP
#include <omp.h>
#endif
#include <RcppArmadilloExtensions/sample.h>
#include <limits>
#include <bitset>


// [[Rcpp::depends(RcppArmadillo)]]

// [[Rcpp::plugins("cpp11")]]

using namespace Rcpp;

class Node
{
public:
  Node(){};
  Node(int T_h_in, double p_, int rs){
    T_h = T_h_in;
    p=p_;
    reset_state=rs;
    buf_count=0;
    buf_mean=0.0;
    prevHT=0.0;
    drift_mean=0.0;
    new_mean=0.0;
    prev_mean=5*T_h;
    len_count=0;
    hit_time_up=0.0;
    hit_time_dn=0.0;
    hit_time_current=0.0;
    learn_flag=1;
    GMR=0.5*(std::sqrt(5.0)-1.0);
    gtol=0.00001;
    q_a=0.1;
    q_b=1.2;
    q_d=1.0;
    count_it=1;
    
    
    
  };
  
  
  int T_h,reset_state;
  double p;
  double q;
  std::vector<double> ht_buffer{0.0,0.0,0.0,0.0,0.0};
  std::vector<double> qt_buffer{0.0,0.0};
  std::vector<double> mt_buffer{0.0,0.0};
  double D_q;
  int buf_count;
  int len_count;
  double buf_mean;
  double prevHT;
  double drift_mean;
  double new_mean;
  double prev_mean;
  
  double GMR;
  double gtol;
  int x1;
  int x2;
  double errr;
  double q1;
  double q2;
  double q_a;
  double q_b;
  double q_d;
  
  long count_it;
  
  double hit_time_up;
  double hit_time_dn;
  double hit_time_current;
  int learn_flag;
  
  std::vector<double> dec_dir{0.0,0.0};
  std::vector<int> ser_dir{1,-1};
  
  void set_D_q(double dq){
    D_q=dq;
  }
  
  void SPda(int N_t,double ttime, double qstep){
    
    // q_d //current q_n
    
    switch(learn_flag){
    case 0: //two times and two qs calculated
      mt_buffer[1]=ttime-prevHT;
      q_d=q_d-std::pow((double)count_it,-0.5)*(mt_buffer[1]-mt_buffer[0]);
      p=(double)reset_state*q_d/(double)N_t;
      count_it=count_it+1;
      learn_flag=1;
      prevHT=ttime;
      
      break;
      
    case 1:
      p=(double)reset_state*(q_d-qstep)/(double)N_t;
      qt_buffer[0]=q_d-qstep*q_d;
      prevHT=ttime;
      learn_flag=2;
      break;
      
    case 2:
      mt_buffer[0]=ttime-prevHT;
      p=(double)reset_state*(q_d+qstep)/(double)N_t;
      qt_buffer[1]=q_d+qstep*q_d;
      prevHT=ttime;
      learn_flag=0;
      break;
      
    }
    
    
    
  }
  
  void store_increase_q(int N_t, double ttime, double qstep){
    
    
    qt_buffer[0]=qt_buffer[1];
    qt_buffer[1]=(double) N_t * p/(double)reset_state;
    mt_buffer[0]=mt_buffer[1];
    mt_buffer[1]=ttime-prevHT;
    prevHT=ttime;
    
    if(qt_buffer[0]==0){
      p=(double)reset_state*(q_a+GMR)/(double)N_t;
    }
    else {
      x2=std::distance(qt_buffer.begin(),std::max_element(qt_buffer.begin(),qt_buffer.end()));
      x1=(x2==1) ? 0 : 1;
      
      q2=qt_buffer[x2]; //larger q
      q1=qt_buffer[x1]; //smaller q
      
      //we are minimising
      if(mt_buffer[x1]<mt_buffer[x2]){
        errr=(1-GMR)*std::abs((q_a-q_b)/q1);
        //if(errr>gtol){
        q_b=q2;
        q2=q1;
        q_d=GMR*(q_b-q_a);
        q1=q_b-q_d;
        p=(double)reset_state*q1/(double)N_t;
        //}
      }
      else {
        errr=(1-GMR)*std::abs((q_a-q_b)/q2);
        //if(errr>gtol){
        q_a=q2;
        q1=q2;
        q_d=GMR*(q_b-q_a);
        q2=q_a+q_d;
        p=(double)reset_state*q2/(double)N_t;
        //}
        
        
      }
    }
  }
  
  
  void fill_buf(double ab_hit_time, int N_t){
    
    buf_count=(buf_count+1) % 5;
    ht_buffer[buf_count]=ab_hit_time-prevHT;
    
    new_mean=std::accumulate(ht_buffer.begin(),ht_buffer.end(),0.0)/5.0;
    
    drift_mean=(new_mean-prev_mean);
    
    prev_mean=new_mean; //FIX UP
    
    prevHT=ab_hit_time;
  }
  
  void learn_q(double ab_hit_time, int N_t,double p_orig){
    
    len_count=(len_count+1) % 2;
    dec_dir[len_count]=ab_hit_time-prevHT;
    
    p=p_orig+ser_dir[len_count]*0.05*(double)reset_state/(double)N_t; //FIX UP
    
    
    prevHT=ab_hit_time;
  }
  
  void learn_up(double ab_hit_time, int N_t,double p_orig){
    
    len_count=(len_count+1) % 2;
    dec_dir[len_count]=ab_hit_time-prevHT;
    
    p=p_orig+ser_dir[len_count]*0.05*(double)reset_state/(double)N_t; //FIX UP
    
    
    prevHT=ab_hit_time;
  }
  //    bool isActive(){
  //
  //    }
  //
  //
  //    std::unordered_set<int> Neighbours;
  
  
};

constexpr int getAdd(int a, int b){
  
  return a+b;
}

int tv(int runs_total){
  
  int sizeret_a,sizeret_b;
  const int max_int = std::numeric_limits<int>::max();
  std::vector<double> p_cap(10);
  std::vector<int> C_cap(5);
  
  sizeret_a=p_cap.size();
  sizeret_b=C_cap.size();
  
  Rf_PrintValue(wrap(sizeret_a));
  Rf_PrintValue(wrap(sizeret_b));
  
  for(int e : C_cap){
    Rf_PrintValue(wrap(e));
  }
  
  
  return max_int;
  
  
  
}


long double GetFactorialRecursive(int i)
{
  if(i==0){
    return 1;
  }
  if (i == 1)
    return i;
  else
    return i * GetFactorialRecursive(i - 1);
}


long double nPr(int n, int r)
{
  return GetFactorialRecursive(n+r-1)/(GetFactorialRecursive(r)*GetFactorialRecursive(n-1));
  
}

static std::mt19937 r_engine{};

List time_boundary(NumericVector y_in){
  
  NumericVector pos_b,neg_b;
  NumericVector mean_v(2);
  int count_p=0;
  int count_n=0;
  
  for(int k=0; k<y_in.size(); ++k){
    
    
    if(y_in[k]==1){
      if(count_n>0){neg_b.push_back(count_n);}
      ++count_p;
      count_n=0;
    }
    if(y_in[k]==-1){
      if(count_p>0){pos_b.push_back(count_p);}
      ++count_n;
      count_p=0;
    }
    
    
  }
  
  mean_v[0]=mean(pos_b);
  mean_v[1]=mean(neg_b);
  
  return(Rcpp::List::create(Rcpp::Named("pos_mean")=wrap(mean_v[0]), Rcpp::Named( "neg_mean")=wrap(mean_v[1]),Rcpp::Named( "pos_v")=pos_b,Rcpp::Named( "neg_v" ) = neg_b));
  
}

int bin_sample_c(int a, int b){
  
  std::vector<int> X(2);
  
  X[0]=a;
  X[1]=b;
  std::shuffle(X.begin(),X.end(),r_engine);
  //std::random_shuffle(X.begin(),X.end());
  return X[0];
  
}


IntegerVector sample_c(int from_s, int to_s, int count, bool repl ) {
  IntegerVector candidate(count);
  IntegerVector frame=seq(from_s,to_s);
  candidate=RcppArmadillo::sample(frame, count, repl, NumericVector::create()) ;
  return candidate;
  
}

void Hit_time_update(std::set<int>& K_vec, std::vector<std::vector<double> >& H_vec, int k_int, double push_time){
  
  H_vec[std::distance(K_vec.begin(), K_vec.find(k_int))].push_back(push_time);
  
}

void pulse_fn6(IntegerVector& A, std::vector<Node>& AN, IntegerVector& B, int pulse_val, double pr_lim, int node_hit ){
  
  //int hit_loop=0;
  int n_size=AN.size();
  NumericVector PRS_gen=runif(A.size());
  double prob_hit=AN[node_hit].p;
  
  for(int hit_loop=0; hit_loop<A.size(); ++hit_loop){
    //if(B[hit_loop]==0 && PRS_gen[hit_loop]<prob_hit){
    if(B[hit_loop]==0 && PRS_gen[hit_loop]<AN[hit_loop].p){
      //if(hit_loop==10){Rf_PrintValue(wrap(AN[hit_loop].p));}
      A[hit_loop]=std::min(AN[hit_loop].T_h,std::max(0,A[hit_loop]+pulse_val));
      //AN[hit_loop].p=q_up*(double)AN[hit_loop].reset_state/(double)n_size;
      
    }
  }
  
}

void check_hit6(IntegerVector& A, std::vector<Node>& AN, IntegerVector& B, int pulse, double pr, int& casc){
  
  //int hit_loop_b=0;
  //int n_size=A.size();
  
  switch(pulse){
  case 1:
    for(int hit_loop_b=0; hit_loop_b<A.size(); ++hit_loop_b){
      if( (A[hit_loop_b]==AN[hit_loop_b].T_h && B[hit_loop_b]==0) ){
        B[hit_loop_b]=1;
        casc+=1;
        pulse_fn6(A,AN,B,1,pr,hit_loop_b);
        check_hit6(A,AN,B,1,pr,casc);
      }
      
    }
    break;
  case -1:
    for(int hit_loop_b=0; hit_loop_b<A.size(); ++hit_loop_b){
      if( (A[hit_loop_b]==0 && B[hit_loop_b]==0) ){
        B[hit_loop_b]=-1;
        casc-=1;
        pulse_fn6(A,AN,B,-1,pr,hit_loop_b);
        check_hit6(A,AN,B,-1,pr,casc);
      }
      
    }
    break;
  }
  
}
void check_hit7(IntegerVector& A, std::vector<Node>& AN, IntegerVector& B, int pulse, double pr, int& casc){
  
  //int hit_loop_b=0;
  //int n_size=A.size();
  
  switch(pulse){
  case 1:
    for(int hit_loop_b=0; hit_loop_b<A.size(); ++hit_loop_b){
      if( (A[hit_loop_b]==AN[hit_loop_b].T_h && B[hit_loop_b]==0) ){
        B[hit_loop_b]=1;
        casc+=1;
        pulse_fn6(A,AN,B,1,pr,hit_loop_b);
        check_hit7(A,AN,B,1,pr,casc);
      }
      
    }
    break;
  case -1:
    for(int hit_loop_b=0; hit_loop_b<A.size(); ++hit_loop_b){
      if( (A[hit_loop_b]==AN[hit_loop_b].T_h && B[hit_loop_b]==0) ){
        B[hit_loop_b]=-1;
        casc-=1;
        pulse_fn6(A,AN,B,1,pr,hit_loop_b);
        check_hit7(A,AN,B,-1,pr,casc);
      }
      
    }
    break;
  }
  
}

void reset_nodes3(IntegerVector& A, std::vector<Node>& AN, IntegerVector& B){
  //NumericVector As=runif(A.size());
  
  for(int j=0; j<A.size(); ++j){
    //AN[j].p=As[j];
    if(B[j]!=0){
      
      //C[j]=C[j]+B[j];
      // if(abs(C[j])<MEM_FACT){
      A[j]=AN[j].reset_state;
      
      //}
      //  else{
      //    A[j]=floor(runif(1,1,2*reset_state-1)[0]);
      //      C[j]=0;
      //  }
    }
  }
}


void update_q_nodes(std::vector<Node>& AN, double q_up){
  
  int N_=AN.size();
  
  for(int j=0; j<N_; ++j){
    AN[j].p=q_up*(double)AN[j].reset_state/(double)N_;
    //if(j==10){Rf_PrintValue(wrap(AN[j].p));}
  }
  
}


NumericVector OUProc(double theta_ou, double vol_ou, double t_step, double max_T, double x_rev){
  std::normal_distribution<double> dis_normS(0.0,1.0);
  
  double t_sqr=std::sqrt(t_step);
  int v_size=(int)std::round(max_T/t_step);
  NumericVector q(v_size), X(v_size);
  
  X(0)=0.0;
  q(0)=1;
  for(int i=1;i<v_size;++i){
    X(i)=X(i-1)+theta_ou*t_step*(x_rev-X(i-1))+vol_ou*t_sqr*dis_normS(r_engine);
    q(i)=std::exp(X(i));
  }
  
  return(q);
}


// [[Rcpp::export]]
Rcpp::List S_evoacf(IntegerVector FS, NumericVector q_flips, long cas_runs, double PROB_hit, int ts, double mem_max, double theta_ou, double vol_ou, int seed_t){
  
  std::set<int> su(FS.begin(), FS.end());
  
  std::set<int>::iterator next_it=su.begin();
  std::vector<int> set_nodes_k;
  
  std::vector<int>::iterator it_find;
  
  
  const int N=FS.size();
  std::vector<int> v(N) ;
  std::iota (std::begin(v), std::end(v), 0); // Fill with 0, 1, ..., 99.
  
  int n=0;
  int casc=0;
  std::uniform_int_distribution<> dis_01(0, 1);
  std::uniform_int_distribution<> dis_1n(0, N-1);
  std::bernoulli_distribution dis_b(0.5);
  std::normal_distribution<double> dis_norm(0.0,1.0);
  const int N_c=N;
  
  int a_hit=0;
  
  int a=dis_01(r_engine);
  
  
  NumericVector q_vary(cas_runs);
  NumericVector single_hit_time;
  
  IntegerVector Node_state(N);
  IntegerVector Node_index=seq(0,N-1);
  IntegerVector hitting=rep(0,N);
  //IntegerVector mem_hit=rep(0,N);
  //auto hitting_bs = std::bitset<N_c>{}; //need compile time information
  
  std::vector<Node> AllNodes=std::vector<Node>(N);
  std::any_of(hitting.begin(),hitting.end(),[&](int i){return i==1;}); //use instead of bitset
  
  
  for(int i=0; i<N; ++i ){
    AllNodes[i]=Node(2*FS[i],q_flips[i]*FS[i]/N,FS[i]);
    set_nodes_k.push_back(i);
    
    Node_state[i]=sample_c(1,2*FS(i)-1,1,TRUE)[0];
  }
  
  Rf_PrintValue(wrap(set_nodes_k.size()));
  
  //std::vector<long> bias_count(set_nodes_k.size());
  //std::vector<long> bias_vec(set_nodes_k.size());
  
  std::vector<int> K_mark;
  std::vector<double> K_times;
  //u  std::vector<std::vector<double> > inx_Hit_times(set_nodes_k.size(),std::vector<double>());
  
  //U  for(int kkk=0; kkk<set_nodes_k.size(); ++kkk){
  //U    (inx_Hit_times[kkk]).push_back(0.0);
  //U    //Rf_PrintValue(wrap(inx_Hit_times[kkk].size()));
  //U  }
  
  //for(int i=NumNodes_1; i<N; ++i ){
  //   AllNodes[i]=Node(K2,q_flips[i]*Fire_state_2/N,Fire_state_2);
  //   Node_state[i]=Node_state2[i-NumNodes_1];
  //}
  
  //IntegerVector move_up;
  //IntegerVector move_dn;
  
  //for(Node e : AllNodes){
  //  Rf_PrintValue(wrap(e.p));
  
  //}
  std::vector<int> move_up;
  std::vector<int> move_dn;
  std::vector<double> time_dist;
  
  NumericMatrix moves(1,2);
  
  IntegerVector pulse_type(2);
  std::vector<int> coll_casc(cas_runs);
  
  std::vector<double> coll_time(cas_runs);
  
  pulse_type[0]=-1;
  pulse_type[1]=1;
  
  NumericMatrix ret(cas_runs,2);
  double time_update=0.0;
  double reset_test;
  //double q_ou;
  double x_ou=mem_max; //(double) sample_c(-3,3,1,TRUE)[0];
  double q_ou=std::exp(x_ou);
  
  long cascount=0;
  double prs=PROB_hit;
  
  double t_time=0.0;
  double t_time_pt=0.0;
  double oudt=0.0;
  //reset_test=-std::log(alpha)/N;
  int b_hit=0;
  
  update_q_nodes(AllNodes,q_ou);
  
  std::shuffle(v.begin(),v.end(),r_engine);
  
  while(cascount<cas_runs){
    
    
    for(int node_loop=0; node_loop<N; ++node_loop){
      if(cascount==cas_runs){
        break;
      }
      
      a=dis_01(r_engine);
      
      time_update=rexp(1,N)[0];
      
      //  if(time_update>reset_test){
      t_time=t_time+time_update;
      //    x_ou=x_ou+time_update*theta_ou*(mem_max-x_ou)+vol_ou*std::sqrt(time_update)*dis_norm(r_engine);
      //    q_ou=std::exp(x_ou);
      //    update_q_nodes(AllNodes,q_ou);
      //    q_vary[cascount]=q_ou;
      //Node_state=sample_c(1,K-1,N,TRUE); RE-ENABLE THESE
      //  }
      //  else{
      //    t_time=t_time+time_update;
      //  }
      
      //n=Node_index[0];
      //n=rand() % N;
      //n=dis_1n(r_engine);
      n=v[node_loop]; //fixed iteration pattern over the nodes
      //n=sample_c(0,N-1,1,1)[0];
      Node_state[n]+=pulse_type[a];
      
      //it_find=std::find(set_nodes_k.begin(), set_nodes_k.end(), n);
      //if(it_find != set_nodes_k.end()) {
      //  bias_vec[std::distance(set_nodes_k.begin(), it_find)]+=pulse_type[a];
      //  ++bias_count[std::distance(set_nodes_k.begin(), it_find)];
      //}
      //if(n==6){moves(0,a)=moves(0,a)+1;}
      
      if(Node_state[n]==AllNodes[n].T_h){ //ONLY UPPER BOUNDARY
        oudt=t_time-t_time_pt;
        
        //it_find=std::find(set_nodes_k.begin(), set_nodes_k.end(), n);
        //if(it_find != set_nodes_k.end()) {
        //    inx_Hit_times[std::distance(set_nodes_k.begin(), it_find)].push_back(t_time);
        //  }
        
        //if(n==4){
        //   pos = std::distance(vec.begin(), it);
        //   single_hit_time.push_back(t_time);
        // }
        
        //low=std::lower_bound(q_times_cum.begin(),q_times_cum.end(),t_time);
        //q_switch=low-q_times_cum.begin();
        //update_q_nodes(AllNodes,q_flips[q_switch]);
        //    q_vary[cascount]=(AllNodes[6]).p;
        //q_vary[cascount]=q_switch;
        //if(theta_ou>0.0 || vol_ou>0.0 ){
        //  x_ou=x_ou+oudt*theta_ou*(mem_max-x_ou)+vol_ou*std::sqrt(oudt)*dis_norm(r_engine);
        //  q_ou=std::exp(x_ou);
        //  update_q_nodes(AllNodes,q_ou);
        //}
        //q_vary[cascount]=q_ou;
        t_time_pt=t_time;
        
        //Hit_time_update(su,Hit_times_B,AllNodes[n].reset_state,t_time);
        //Hit_times_B[std::distance(su.begin(), su.find(AllNodes[n].reset_state))].push_back(t_time);
        
        //    if(n==6){
        //      time_dist.push_back(t_time);
        //      move_up.push_back(moves(0,1));
        //      move_dn.push_back(moves(0,0));
        //      moves(0,0)=0; moves(0,1)=0;
        //    }
        //a_hit=(dis_b(r_engine)-0.5)*2;
        //a_hit=(int)(sample_c(0,1,1,TRUE)[0]-0.5)*2;
        a_hit=bin_sample_c(1,-1);
        if(Node_state[n]==0){
          //hitting[n]=-1;
          hitting[n]=a_hit;
        }
        else{
          //hitting[n]=1;
          hitting[n]=a_hit;
        }
        
        //Rf_PrintValue(wrap(hitting));
        //Rf_PrintValue(wrap(hitting_2));
        //b_hit=pulse_type[a];
        b_hit=a_hit;
        casc+=b_hit;
        
        pulse_fn6(Node_state,AllNodes, hitting,1,prs,n);
        check_hit7(Node_state,AllNodes,hitting,b_hit,prs,casc);
        coll_casc[cascount]=casc-ts*pulse_type[a];
        coll_time[cascount]=t_time;
        ++cascount;
        
        reset_nodes3(Node_state,AllNodes,hitting);
        
      }
      
      hitting=rep(0,N);
      casc=0;
    }//end for
  } //end while
  
  //for(int k=0; k<cas_runs; ++k){
  //  ret(k,0)=coll_casc(k);
  //  ret(k,1)=coll_time(k);
  //}
  
  //List Hitret(2);
  //Hitret[0]=bias_vec;
  //Hitret[1]=bias_count;
  
  //for(int Lk=0; Lk<set_nodes_k.size(); ++Lk){
  //Rf_PrintValue(wrap(inx_Hit_times[Lk].size()));
  //}
  
  //u List Hitret(set_nodes_k.size());
  List Hitret(1);
  //u for(int Lk=0; Lk<set_nodes_k.size(); ++Lk){
  //u  if(!inx_Hit_times[Lk].empty()){
  //u     Hitret[Lk]=inx_Hit_times[Lk];
  //u  }
  //u}
  
  if(K_mark.empty()){
    K_mark.push_back(0);
    K_times.push_back(0.0);
  }
  
  
  //return(Rcpp::List::create(Rcpp::Named("proc")=ret, Rcpp::Named("dist")=Node_state, Rcpp::Named("biasup")=wrap(move_up),Rcpp::Named("biasdn")=wrap(move_dn)));
  //return(Rcpp::List::create(Rcpp::Named("m")=coll_casc,Rcpp::Named("t")=coll_time, Rcpp::Named("tdis")=wrap(time_dist), Rcpp::Named("qvary")=q_vary, Rcpp::Named("hit_times")=Hitret ));
  return(Rcpp::List::create(Rcpp::Named("m")=coll_casc,Rcpp::Named("t")=coll_time, Rcpp::Named("inxnodes")=wrap(su),Rcpp::Named("thenodes")=wrap(set_nodes_k),Rcpp::Named("hit_times")=Hitret,Rcpp::Named("K_in")=K_mark,Rcpp::Named("K_times")=K_times ));
}//end func

// [[Rcpp::export]]
Rcpp::List D_evoacf(IntegerVector FS, NumericVector q_flips, long cas_runs, double PROB_hit, int ts, double mem_max, double theta_ou, double vol_ou, int seed_t){
  
  //int K1=2*Fire_state_1;
  //int K2=2*Fire_state_2;
  //const int N=getAdd(NumNodes_1,NumNodes_2);
  const int N=FS.size();
  int n=0;
  int casc=0;
  
  std::uniform_int_distribution<> dis_01(0, 1);
  std::uniform_int_distribution<> dis_1n(0, N-1);
  std::bernoulli_distribution dis_b(0.5);
  std::normal_distribution<double> dis_norm(0.0,1.0);
  const int N_c=N;
  
  int a_hit=0;
  
  int a=dis_01(r_engine);
  
  //NumericVector q_times_cum=cumsum(q_times);
  //int q_switch=0;
  //Rcpp::NumericVector::iterator low;
  
  NumericVector q_vary(cas_runs);
  
  IntegerVector Node_state(N);
  IntegerVector Node_index=seq(0,N-1);
  //IntegerVector Node_state1=sample_c(1,K1-1,NumNodes_1,TRUE);
  //IntegerVector Node_state2=sample_c(1,K2-1,NumNodes_2,TRUE);
  IntegerVector hitting=rep(0,N);
  //IntegerVector mem_hit=rep(0,N);
  //auto hitting_bs = std::bitset<N_c>{}; //need compile time information
  
  std::vector<Node> AllNodes=std::vector<Node>(N);
  
  std::any_of(hitting.begin(),hitting.end(),[&](int i){return i==1;}); //use instead of bitset
  
  
  std::set<int> su(FS.begin(), FS.end());
  std::set<int>::iterator next_it=su.begin();
  std::vector<int> set_nodes_k;
  std::vector<int>::iterator it_find;
  std::vector<int> v(N) ; // vector with 100 ints.
  std::iota (std::begin(v), std::end(v), 0); // Fill with 0, 1, ..., 99.
  
  
  for(int i=0; i<N; ++i ){
    AllNodes[i]=Node(2*FS[i],q_flips[i]*FS[i]/N,FS[i]);
    //Node_state[i]=Node_state1[i];
    if(next_it!=su.end()){
      if(FS[i]== *next_it){
        set_nodes_k.push_back(i);
        ++next_it;
      }
    }
    Node_state[i]=sample_c(1,2*FS(i)-1,1,TRUE)[0];
  }
  //for(int i=NumNodes_1; i<N; ++i ){
  //   AllNodes[i]=Node(K2,q_flips[i]*Fire_state_2/N,Fire_state_2);
  //   Node_state[i]=Node_state2[i-NumNodes_1];
  //}
  
  std::vector<int> K_mark;
  std::vector<double> K_times;
  std::vector<std::vector<double> > inx_Hit_times(set_nodes_k.size(),std::vector<double>());
  
  for(int kkk=0; kkk<set_nodes_k.size(); ++kkk){
    (inx_Hit_times[kkk]).push_back(0.0);
  }
  
  //IntegerVector move_up;
  //IntegerVector move_dn;
  
  //for(Node e : AllNodes){
  //  Rf_PrintValue(wrap(e.p));
  
  //}
  std::vector<int> move_up;
  std::vector<int> move_dn;
  std::vector<double> time_dist;
  
  NumericMatrix moves(1,2);
  
  IntegerVector pulse_type(2);
  IntegerVector coll_casc(cas_runs);
  
  NumericVector coll_time(cas_runs);
  
  pulse_type[0]=-1; //pulse changed from -1
  pulse_type[1]=1;
  
  NumericMatrix ret(cas_runs,2);
  double time_update=0.0;
  double reset_test;
  double x_ou=mem_max;
  double q_ou=std::exp(x_ou);
  
  long cascount=0;
  double prs=PROB_hit;
  
  double t_time=0.0;
  double t_time_pt=0.0;
  double oudt=0.0;
  //reset_test=-std::log(alpha)/N;
  int b_hit=0;
  
  update_q_nodes(AllNodes,q_ou);
  
  std::shuffle(v.begin(),v.end(),r_engine);
  
  while(cascount<cas_runs){
    
    for(int node_loop=0; node_loop<N; ++node_loop){
      if(cascount==cas_runs){
        break;
      }
      a=dis_01(r_engine);
      time_update=rexp(1,N)[0];
      
      //  if(time_update>reset_test){
      t_time=t_time+time_update;
      //    x_ou=x_ou+time_update*theta_ou*(mem_max-x_ou)+vol_ou*std::sqrt(time_update)*dis_norm(r_engine);
      //    q_ou=std::exp(x_ou);
      //    update_q_nodes(AllNodes,q_ou);
      //    q_vary[cascount]=q_ou;
      //Node_state=sample_c(1,K-1,N,TRUE); RE-ENABLE TO USE OU Process
      //  }
      //  else{
      //    t_time=t_time+time_update;
      //  }
      
      //n=Node_index[0];
      //n=rand() % N;
      
      //b n=dis_1n(r_engine);
      
      n=v[node_loop];
      //n=sample_c(0,N-1,1,1)[0];
      Node_state[n]+=pulse_type[a];
      //if(n==6){moves(0,a)=moves(0,a)+1;}
      
      if(Node_state[n]==AllNodes[n].T_h || Node_state[n]==0){ //both Thresholds
        oudt=t_time-t_time_pt;
        //low=std::lower_bound(q_times_cum.begin(),q_times_cum.end(),t_time);
        //q_switch=low-q_times_cum.begin();
        //update_q_nodes(AllNodes,q_flips[q_switch]);
        //    q_vary[cascount]=(AllNodes[6]).p;
        //q_vary[cascount]=q_switch;
        
        //undo tp q-vary undo//
        //if(theta_ou>0.0 || vol_ou>0.0){
        //  x_ou=x_ou+oudt*theta_ou*(mem_max-x_ou)+vol_ou*std::sqrt(oudt)*dis_norm(r_engine);
        //  q_ou=std::exp(x_ou);
        //  update_q_nodes(AllNodes,q_ou);
        //  q_vary[cascount]=q_ou;
        //}
        t_time_pt=t_time;
        //    if(n==6){
        //      time_dist.push_back(t_time);
        //      move_up.push_back(moves(0,1));
        //      move_dn.push_back(moves(0,0));
        //      moves(0,0)=0; moves(0,1)=0;
        //    }
        //a_hit=(dis_b(r_engine)-0.5)*2;
        //a_hit=(int)(sample_c(0,1,1,TRUE)[0]-0.5)*2;
        a_hit=bin_sample_c(1,-1);
        if(Node_state[n]==0){
         hitting[n]=a_hit;
          b_hit=a_hit;
         //hitting[n]=-1;
        //  b_hit=-1;
        }
        else{
          
          hitting[n]=a_hit;
          b_hit=a_hit;
          //hitting[n]=1;
          //b_hit=1;
        }
        //b_hit=pulse_type[a];
        //b_hit=a_hit;
        //casc+=b_hit;
        casc+=a_hit;
        
        pulse_fn6(Node_state,AllNodes, hitting,b_hit,prs,n);
        check_hit6(Node_state,AllNodes,hitting,b_hit,prs,casc);
        coll_casc[cascount]=casc-ts*pulse_type[a];
        coll_time[cascount]=t_time;
        ++cascount;
        
        //check_hit();
        reset_nodes3(Node_state,AllNodes,hitting); //redo reset_nodes_time
        //reset_nodes_time(Node_state,AllNodes,hitting,set_nodes_k,inx_Hit_times,t_time,K_mark,K_times);
        
      }
      hitting=rep(0,N);
      casc=0;
    }//end for
  } //end while
  
  //for(int k=0; k<cas_runs; ++k){
  //  ret(k,0)=coll_casc(k);
  //  ret(k,1)=coll_time(k);
  //}
  
  List Hitret(set_nodes_k.size());
  
  for(int Lk=0; Lk<set_nodes_k.size(); ++Lk){
    if(!inx_Hit_times[Lk].empty()){
      Hitret[Lk]=inx_Hit_times[Lk];
    }
  }
  
  if(K_mark.empty()){
    K_mark.push_back(0);
    K_times.push_back(0.0);
  }
  
  
  //Rf_PrintValue(Node_state);
  //return(Rcpp::List::create(Rcpp::Named("proc")=ret, Rcpp::Named("dist")=Node_state, Rcpp::Named("biasup")=wrap(move_up),Rcpp::Named("biasdn")=wrap(move_dn)));
  //return(Rcpp::List::create(Rcpp::Named("m")=coll_casc,Rcpp::Named("t")=coll_time, Rcpp::Named("tdis")=wrap(time_dist), Rcpp::Named("qvary")=q_vary));
  return(Rcpp::List::create(Rcpp::Named("m")=coll_casc,Rcpp::Named("t")=coll_time, Rcpp::Named("tdis")=wrap(time_dist),Rcpp::Named("inxnodes")=wrap(su),Rcpp::Named("thenodes")=wrap(set_nodes_k),Rcpp::Named("hit_times")=Hitret));
}//end func


NumericVector q_const(int i_sz){
  double q=0.0;
  NumericVector qout(220);
  NumericVector q_sum(i_sz);
  double intermid=0.0;
  
  for(int k=0; k<220;++k){
    q=q+(double)1/100.0;
    
    for(int i=1; i<i_sz; ++i){
      intermid=(double)i*(1.0-q)+((double)i -1.0)*log(q)-1.5*log(i);
      
      q_sum(i)=std::exp(intermid);
      
    }
    qout[k]=sum(q_sum);
  }
  
  return(qout);
}


double deque_mean(std::vector<double>& it_beg){
  
  return std::accumulate(it_beg.begin(),it_beg.end(),0.0)/(double)it_beg.size();
  
}


NumericVector deqVec(){
  
  
  std::vector<double> cbuff(10);
  
  
  std::fill(cbuff.begin(), cbuff.end(), 0.0);
  NumericVector AA;
  
  double amd=0.0;
  
  //  double cbuff[10];
  
  int ind_x=0;
  
  for(int i=0; i<100; ++i){
    cbuff[ind_x]=i*0.2;
    
    ind_x = (ind_x+ 1) % cbuff.size();
    if(ind_x<0){
      ind_x=0;
    }
    
    
    if(i>8){
      amd=deque_mean(cbuff);
      //amd=deque_mean(D.begin(),D.end());
      AA.push_back(amd);
    }
    
  }
  
  return AA;
}


NumericVector q_moment(NumericVector X_t, int lag_max, double q){
  
  
  //NumericVector y_i(X_t.size());
  NumericVector z_i(X_t.size());
  
  double y=0.0;
  int k;
  
  int loop_count=0;
  
  int tolag=std::min(lag_max,(int)X_t.size()-1);
  
  NumericVector Nv(tolag);
  
  for(k=0; k<X_t.size(); ++k){
    z_i[k]=std::pow(std::abs(X_t[k]),q);
  }
  
  
  for(int j=1; j<=tolag;++j){
    loop_count=0;
    y=0.0;
    for(k=0; (j+k)<X_t.size(); ++k){
      y+=std::pow(std::abs(X_t[k+j]-X_t[k]),q);
      ++loop_count;
    }
    
    Nv[j-1]=(y/loop_count)/Rcpp::mean(z_i);
  }
  
  
  //y_out[0]=Rcpp::mean(y_i)/Rcpp::mean(z_i);
  
  return Nv;
}
