# Supplementary material for: A Financial Market Model Incorporating Herd Behaviour
Source: PLoS One. 2016 Mar 23;11(3):e0151790. doi: 10.1371/journal.pone.0151790 (PMC4805300; doi:10.1371/journal.pone.0151790)
Supplement: S1 Code — A compressed file containing separate R and C++ files, together with a description file containing instructions for their use within the open source R programming environment. (ZIP) [file pone.0151790.s002.zip › FMherdMain.R]

require(ggplot2)
require(Rcpp)
require(RcppArmadillo)
require(reshape2)
require(scales)
require(grid)
require(igraph)

source('Label_fn.R')
source('rpwer.R')
Rcpp::sourceCpp('FMherd.cpp')

FMHerd<-function(TH=0,VO=0,N=200,K="S",LL,MRV=0,writeF=FALSE,R_sum=2,repp=10,cascs=10000, dt_R,Palpha=-2,x_high,x_low, SRR_in=NULL){
  
  my_theme<-theme_bw()+
    theme( text = element_text(colour="black", size=12), axis.title.x = element_text(colour = "black", size=12), axis.title.y = element_text(colour = "black", size=12))+
    theme(plot.background = element_blank(),panel.grid.major = element_blank(),panel.grid.minor = element_blank(),panel.border = element_blank())+
    theme(axis.line = element_line(color = 'black'))
  
  
  power_eqn <- function(df, start = list(a =1,b=1)){
    m = nls(acb ~ a*LLm^b, start = start, data = df);
    eq <- substitute(italic(C) == a  ~italic(x)^b,
                     list(a = format(coef(m)[1], digits = 2),
                          b = format(coef(m)[2], digits = 2)))
    as.character(as.expression(eq));
  }
   
  
  pow_f <- function(x,data_){
    aa=x[1]*(1:length(data_))^x[2]
    
    return(sum((data_-aa)^2))
  }
  
  log_f <- function(x,data_){
    
    aa=x[1]*log(1:length(data_))+x[2]
    
    return(sum((data_-aa)^2))
  }
  
  fit_pams_acf <- function(acf_,cummat,lagg_=200){
    if(missing(cummat)){
      Bmat=matrix(0,0,8)
    } else{
      Bmat=cummat;
    }
    fit1=optim(c(-0.1,0.01),log_f,data_=acf_)
    fit2=optim(c(0.3,-0.3),pow_f,data_=acf_)
    
    Bmat=rbind(Bmat,c(fit1$par,fit1$value,fit2$par,fit2$value,length(acf_),lagg_));
    return(Bmat)
  }
  
  Lab_ACF<-function(M){
    min_col=which.min(M[3,])
    min_val=as.numeric(min_col)
    pars_A=M[1:2,min_val]
    
    if(min_val==1){
      eq <- substitute(italic(y) == a ~italic('exp') ~b,
                       list(a = format(pars_A[1], digits = 2),
                            b = format(pars_A[2], digits = 2)))
    } else if(min_val==2){
      eq <- substitute(italic(y) == a+b ~italic('log x'),
                       list(a = format(pars_A[1], digits = 2),
                            b = format(pars_A[2], digits = 2)))
    } else {
      eq <- substitute(italic(y) == a ~italic(X)^b,
                       list(a = format(pars_A[1], digits = 2),
                            b = format(pars_A[2], digits = 2)))
    }
    as.character(as.expression(eq));
    #as.character(as.expression(""));
  }
  
  Log_eqn <- function(df, start = list(a=1,b=1)){
    m = nls(acb ~ a+b*log(LLm), start = start, data = df);
    eq <- substitute(italic(y) == a+b~italic('log x'),
                     list(a = format(coef(m)[1], digits = 2),
                          b = format(coef(m)[2], digits = 2)))
    as.character(as.expression(eq));
  }
  
  lin_eqn <- function(df, start = list(a =3,b=1)){
    m = nls(log10(acb) ~ a+b*log10(LLm), start = start, data = df);
    eq <- substitute(italic(y) == b,
                     list(
                       b = format(coef(m)[2], digits = 2)))
    as.character(as.expression(eq));
  }
  
  multiplot <- function(..., plotlist=NULL, file, cols=1, layout=NULL) {
    require(grid)
    
    # Make a list from the ... arguments and plotlist
    plots <- c(list(...), plotlist)
    
    numPlots = length(plots)
    
    # If layout is NULL, then use 'cols' to determine layout
    if (is.null(layout)) {
      # Make the panel
      # ncol: Number of columns of plots
      # nrow: Number of rows needed, calculated from # of cols
      layout <- matrix(seq(1, cols * ceiling(numPlots/cols)),
                       ncol = cols, nrow = ceiling(numPlots/cols))
    }
    
    if (numPlots==1) {
      print(plots[[1]])
      
    } else {
      # Set up the page
      grid.newpage()
      pushViewport(viewport(layout = grid.layout(nrow(layout), ncol(layout))))
      
      # Make each plot, in the correct location
      for (i in 1:numPlots) {
        # Get the i,j matrix positions of the regions that contain this subplot
        matchidx <- as.data.frame(which(layout == i, arr.ind = TRUE))
        
        print(plots[[i]], vp = viewport(layout.pos.row = matchidx$row,
                                        layout.pos.col = matchidx$col))
      }
    }
  }
  
  getPrice_eq<-function(Xy,Xt,Lam,X_0=100,dt){
    Z=approx(Xt,X_0*exp(Lam*cumsum(Xy)),xout=seq(min(Xt),by = dt,to=max(Xt)),method = "constant",rule=2)
    return(list(P=Z$y,t=Z$x))
  }
  
  T_returns_eq<-function(X){
    res=diff(log(X$P));
    dt=diff(head(X$t))[1]
    return(list(ret=res/sd(res),t=X$t[-1],dt=dt)) #normalised
  }
  
  #dt=0
  K_n=N;
  Lam=LL
  perd=1
  K_a1=K;
  K_a2=K;
  sd_col=c();
  Len_ret=c();
  ab_mat=matrix(0,repp,1000);
  rw_mat=matrix(0,repp,1000);
  ab_pfit=matrix(0,repp,3);
  abs_ret=c();
  D1=ISOdatetime(2015,5,29,01,13,1,"GMT");
  t_diff=as.numeric(difftime(D1,Sys.time(),units = "min"));
  
  g_title=paste(TH,"_",round(VO,4),"_",K,"_",N,"_",LL,"_",R_sum,".csv",sep="")
  ab_name=paste("ab_acf_",round(t_diff,4),"_",TH,"_",round(VO,4),"_",K,"_",N,".csv",sep="")
  rw_name=paste("rw_acf_",round(t_diff,4),"_",TH,"_",round(VO,4),"_",K,"_",N,".csv",sep="")
  log_plot_name=paste("log_plot_",round(t_diff,4),"_",TH,"_",round(VO,4),"_",K,"_",N,".csv",sep="")
  q_plot_name=paste("q_plot_",round(t_diff,4),"_",TH,"_",round(VO,4),"_",K,"_",N,".csv",sep="")
  ret_plot_name=paste("ret_plot_",round(t_diff,4),"_",TH,"_",round(VO,4),"_",K,"_",N,".csv",sep="")
  alpha_name=paste("AL_",round(t_diff,4),"_",TH,"_",round(VO,4),"_",K,"_",N,".csv",sep="")
  
  if(!is.null(SRR_in)){
    SRR=SRR_in
  } else {
    SRR=rpwer(samp = K_n,x0 = x_low,x1 = x_high,alpha = -abs(Palpha),cts = FALSE);
    SRR_m=max(SRR)+1;
    SRR=SRR_m-SRR
    SRR=sort(SRR,decreasing = FALSE);
  }
  
  
  for(j in 1:repp){
    if(toupper(K)=="S"){
      ab_t_QV=S_evoacf(SRR,q_flips = rep(1,100),cas_runs = cascs,PROB_hit = 0.8/100,ts=0,mem_max = MRV,theta_ou = TH,vol_ou = VO,seed_t = 12) #one sided
      print(mean(diff(ab_t_QV$t)))
    } else {
      ab_t_QV=D_evoacf(SRR,q_flips = rep(1,100),cas_runs = cascs,PROB_hit = 0.8/100,ts=0,mem_max = MRV,theta_ou = TH,vol_ou = VO,seed_t = 12) #two sided
      print(mean(diff(ab_t_QV$t)))
    }

    if(missing(dt_R)){
      dt_default=mean(diff(ab_t_QV$t))*R_sum;
    } else {
      dt_default=dt_R;
    }
    eqPrice=getPrice_eq(ab_t_QV$m,ab_t_QV$t,Lam,dt=dt_default);
    #eqPrice=getPrice_eq(ab_t_QV$m,ab_t_QV$t,Lam,dt=dt_default*R_sum);
    eqRet=T_returns_eq(eqPrice);
    sd_col=c(sd_col,sd(eqRet$ret));
    end_ret=min(1000,length(eqRet$ret));
    
    Ret_No_Zero=eqRet$ret[!eqRet$ret==0];
    Time_No_Zero=eqRet$t[!eqRet$ret==0]
    Len_ret=c(Len_ret,length(Ret_No_Zero));
    ab_mat[j,]=as.numeric(acf(abs(Ret_No_Zero),lag.max = 1000,plot=FALSE)$acf)[-1];
    rw_mat[j,]=as.numeric(acf(Ret_No_Zero,lag.max = 1000,plot=FALSE)$acf)[-1];
    abs_ret=c(abs_ret,Ret_No_Zero);
    print(c(length(Ret_No_Zero),max(eqRet$t)))
    
  }
  
  TOTACF_df=reshape2::melt(ab_mat);
  colnames(TOTACF_df)<-c("types","LLm","acb");

  
  HH<-hist(abs(abs_ret),breaks=11,plot=FALSE);
  ABS_norm=abs(rnorm(length(abs_ret),mean=mean(abs_ret),sd=sd(abs_ret)))
  HH_n<-hist(ABS_norm,breaks=11,plot=FALSE);
  
  dhist_min=min(diff(HH$breaks)[1],diff(HH_n$breaks)[1]);
  dhist_st=min(HH$breaks[1],HH_n$breaks[1]);
  dhist_mx=max(max(HH$breaks),max(HH_n$breaks));
  
  hist_breaks=seq(dhist_st,dhist_mx,dhist_min)
  
  HH<-hist(abs(abs_ret),breaks=hist_breaks,plot=FALSE);
  HH_n<-hist(ABS_norm,breaks=hist_breaks,plot=FALSE);
  
  SH=sum(HH$count);
  CSH=cumsum(HH$count);
  
  CDF_t=SH-c(0,CSH);
  CDF_t=CDF_t[-length(CDF_t)];
  log_y_plot=CDF_t/SH;
  log_x_plot=HH$mids;
  
  SH_n=sum(HH_n$count);
  CSH_n=cumsum(HH_n$count);
  
  CDF_t_n=SH_n-c(0,CSH_n);
  CDF_t_n=CDF_t_n[-length(CDF_t_n)];
  log_y_plot_n=CDF_t_n/SH_n;
  log_x_plot_n=HH_n$mids;
  
  
  if(writeF==TRUE){
    write.csv(ab_mat,ab_name);
    write.csv(rw_mat,rw_name);
    write.csv(rbind(log_x_plot,log_y_plot),log_plot_name);
    write.csv(ab_t_QV$qvary,q_plot_name);
    write.csv(power.law.fit(x=abs(abs_ret),xmin=NULL,implementation = 'plfit'),alpha_name);
  }
  
  AB_1=colMeans(ab_mat);
  Pam_acf=fit_pams_acf(AB_1)[4:5]
  RW_1=colMeans(rw_mat);

  ##### sample ACFs ####
  SAMACF_df=melt(ab_mat[sample(nrow(ab_mat),min(3,nrow(ab_mat)),FALSE),]);
  colnames(SAMACF_df)<-c("types","LLm","acb");
  PSQ<-ggplot(data=SAMACF_df,aes(x=LLm,y=acb,linetype=as.factor(types),colour=as.factor(types)))+geom_line()+scale_x_log10()+scale_y_log10()+
    geom_smooth(se=FALSE,color='black',size=1,alpha = 1,start = list(a = -1,b = 1),method = 'nls',formula='y~a*x+b',aes(linetype=as.factor(types)))+
    my_theme+theme(legend.position="none")+labs(x = "Lag L",y="C(L,d)")
  
  
  
  ##### sample ACFs ####
  
  acf_tp=c(AB_1,RW_1);
  lag_tp=c(seq(1,1000,1),seq(1,1000,1));
  tpe=c(rep(1,length(AB_1)),rep(2,length(RW_1)));
  
  M_ab=melt(ab_mat)[,c(2,3)];
  M_ab[,3]=rep(1,length(M_ab[,1]));
  colnames(M_ab)<-c("LLm","acb","types");
  M_ab2=melt(rw_mat)[,c(2,3)];
  M_ab2[,3]=rep(2,length(M_ab2[,1]));
  colnames(M_ab2)<-c("LLm","acb","types");

  M_abT=rbind(M_ab,M_ab2);
  
  df=data.frame(acb=acf_tp,LLm=lag_tp,types=tpe);
  y_acf_max=max(0.1,max(subset(df,types==1)$acb))
  y_acf_min=min(subset(df,types==2)$acb)
  ab=Label_fn(AB_1);

  
  
  pp<-ggplot(df,aes(y=acb,x=LLm,shape=as.factor(types)))+my_theme+scale_shape_manual(values=c(16,1,1))+theme(legend.position="top",legend.key = element_blank(),legend.title=element_blank(),legend.key.height=unit(0.5,"line"))+scale_y_continuous(breaks=seq(-0.1,0.6,0.1))+scale_x_continuous(breaks=c(1,200,400,600,800,1000))+expand_limits(y=0.6)+stat_summary(data=M_abT,geom="ribbon", fun.ymin=function(x) mean(x)-sd(x), fun.ymax=function(x) mean(x)+sd(x),aes(fill=as.factor(types)),alpha=1)+scale_fill_manual("",values=c(2,1),labels=c("|r|","r"))+
    geom_line(data=ab$df,aes(linetype=as.factor(types)))+scale_linetype_manual("",values=c(1,2,3),labels=c("E","L","P"))+
    #geom_smooth(se=FALSE,data=M_abT,color='black',size=1,alpha = 1,method = 'nls',formula='y~a*exp(b*abs(x))+d',start = list(a = 1,b = -5,d=-0.1),aes(linetype=as.factor(types)))+
    coord_cartesian(ylim= c(y_acf_min,y_acf_max))+labs(x = "Lag L",y="C(L,d)")+
    geom_text(x=700,y=y_acf_max*0.8,label="",parse=FALSE)
  pq<-qplot(y=ab_t_QV$qvary)+my_theme;
  
  #pqr<-qplot(eqRet$ret)
  
  #pqr<-qplot(y=HH$count,x=HH$mids)+scale_x_log10()+scale_y_log10()
  
  df_log=data.frame(y_agg=c(log_y_plot,log_y_plot_n),x_agg=c(log_x_plot,log_x_plot_n),tpe=c(rep(1,length(log_y_plot)),rep(2,length(log_y_plot_n))));
  
  min_x=min(c(log_x_plot,log_x_plot_n));
  max_x=max(c(log_x_plot,log_x_plot_n));
  
  pqr<-ggplot(df_log,aes(y=y_agg,x=x_agg,shape=as.factor(tpe)))+geom_point()+scale_shape_manual(values=c(2,19),labels=c("Model", "Gaussian"))+scale_x_log10(limits=c(min_x,max_x),breaks = trans_breaks('log10', function(x) 10^x),labels = trans_format('log10', math_format(10^.x)))+scale_y_log10(breaks = trans_breaks('log10', function(x) 10^x),labels = trans_format('log10', math_format(10^.x)))+my_theme+theme(legend.position="top",legend.key = element_blank(),legend.title=element_blank(),legend.key.height=unit(0.5,"line"))+labs(x = "Return r",y="P(|R|<r)")
  #pqr<-qplot(y=log_y_plot,x=log_x_plot)+scale_x_log10()+scale_y_log10();
  
  #gh=cbind(eqRet$ret,eqRet$t)
  gh=cbind(Ret_No_Zero,Time_No_Zero);
  dfgh=data.frame(yv=gh[,1],xv=gh[,2]);
  
  if(writeF==TRUE){
    write.csv(dfgh,ret_plot_name);
  }
   
  a_m=min(dfgh$yv[which(dfgh$xv<=35)]);
  a_p=max(dfgh$yv[which(dfgh$xv<=35)]);
  pqrp<-ggplot()+geom_segment(data=dfgh,aes(x=xv,xend=xv,y=0,yend=yv))+my_theme+scale_y_continuous(limits=c(a_m,a_p))+scale_x_continuous(breaks=seq(0,35,5),limits=c(0,35))+labs(x = "Time",y="Return r");
  #pqrp<-ggplot()+geom_segment(data=dfgh,aes(x=xv,xend=xv,y=0,yend=yv))+my_theme+scale_y_continuous(breaks=seq(-0.02,0.02,0.0025),limits=c(-0.02,0.02))+scale_x_continuous(breaks=seq(0,10,1),limits=c(0,10));
  ZZ=c(Pam_acf,mean(sd_col),power.law.fit(x=abs(abs_ret),xmin=NULL,implementation = 'plfit')$alpha,mean(Len_ret))
  bb<-list(g=multiplot(pqrp,pp,pqr,PSQ,cols=2),R=eqRet,par_acf=ZZ)
  bb$g
  bb$acf_list=ab_pfit;
  bb$acf_means=AB_1
  bb$acf_fits=ab$res
  return(bb)
  
}

#Th: Theta parameter in exponential Ornstein–Uhlenbeck process for q (unused)
#Vo: Sigma parameter in exponential Ornstein–Uhlenbeck process for q (unused)
#N: Number of agents/network nodes
#K: Key to threshold type "S" single threshold, otherwise double thresholds
#LL: Lambda parameter for the market impact function
#MRV: Exponential parameterisation of q parameter: q=exp(MRV)
#writeF: output .cvs files in the working directory (unused)
#R_sum: used to sum (chain link) returns, denotes the number of periods
#repp: Number of times to repeat cascade simulation
#cascs: Number of cascades to produce during a single cascade simulation
#dt_R: Frequency of returns in simulation, can be used to set 'speed' of market
#Palpha: power law exponent used to set the threshold distribution over agents
#x_high: Upper truncation of power law distributed thresholds
#x_low: Lpper truncation of power law distributed thresholds
#SRR_in: Override thresholds for each agents - used for homogeneous thresholds case

#ab_s<-FMHerd(TH=0,VO=0,N=100,K="S",LL=1*10^-4.5, MRV=0.0,writeF=FALSE,R_sum=2,repp=5,cascs=150000, dt_R=0.083,Palpha=-1.8,x_high=30,x_low=1,SRR_in=rep(2,100))
ab_s2<-FMHerd(TH=0,VO=0,N=1000,K="S",LL=1*10^-4.5, MRV=0.0,writeF=FALSE,R_sum=2,repp=5,cascs=150000, dt_R=0.083,Palpha=-1.93,x_high=20,x_low=1)
