# Supplementary material for: A Financial Market Model Incorporating Herd Behaviour
Source: PLoS One. 2016 Mar 23;11(3):e0151790. doi: 10.1371/journal.pone.0151790 (PMC4805300; doi:10.1371/journal.pone.0151790)
Supplement: S1 Code — A compressed file containing separate R and C++ files, together with a description file containing instructions for their use within the open source R programming environment. (ZIP) [file pone.0151790.s002.zip › Label_fn.R]

Label_fn<-function(data){
  res_mat=matrix(0,0,3);
  fn_exp<-function(p,dat){
    sum((p[1]*exp(p[2]*(1:length(data)))-pmax(data,0))^2)
  }

  fn_log<-function(p,dat){
    sum((p[1]+p[2]*log(1:length(data))-pmax(data,0))^2)
  }

  fn_pow<-function(p,dat){
    sum((p[1]*(1:length(data))^p[2]-pmax(data,0))^2)
  }

  Exp_r=optim(c(1,-1),fn_exp,dat=data)
  Log_r=optim(c(1,-1),fn_log,dat=data)
  Pow_r=optim(c(1,-1),fn_pow,dat=data)

  res_mat=rbind(res_mat,cbind(Exp_r$par[1]*exp(Exp_r$par[2]*(1:length(data))),1:length(data),rep(1,length(data))))
  res_mat=rbind(res_mat,cbind(Log_r$par[1]+Log_r$par[2]*log(1:length(data)),1:length(data),rep(2,length(data))))
  res_mat=rbind(res_mat,cbind(Pow_r$par[1]*(1:length(data))^Pow_r$par[2],1:length(data),rep(3,length(data))))

  res.df=as.data.frame(res_mat);
  colnames(res.df)=c('acb','LLm','types');

  ab=matrix(c(c(Exp_r$par,Exp_r$value),c(Log_r$par,Log_r$value),c(Pow_r$par,Pow_r$value)),3,3);
  colnames(ab)=c("exp","log","pow");
  return(list(res=ab,df=res.df))

}
