# Supplementary material for: A Financial Market Model Incorporating Herd Behaviour
Source: PLoS One. 2016 Mar 23;11(3):e0151790. doi: 10.1371/journal.pone.0151790 (PMC4805300; doi:10.1371/journal.pone.0151790)
Supplement: S1 Code — A compressed file containing separate R and C++ files, together with a description file containing instructions for their use within the open source R programming environment. (ZIP) [file pone.0151790.s002.zip › rpwer.R]

rpwer<-function(samp,x0,x1,alpha, cts=TRUE){
  #alpha should normally be negative
  #x0 is lower bound and x1 is upper bound
  rr=((x1^(alpha+1) - x0^(alpha+1))*runif(samp,0,1) + x0^(alpha+1))^(1/(alpha+1));
  if(as.logical(cts)){
    return(rr);
  } else{
    return(round(rr));
  }
}
